# Supplementary material for: Precision-edited histone tails disrupt polycistronic gene expression controls in trypanosomes
Source: Nat Commun. 2025 Jul 4;16:6194. doi: 10.1038/s41467-025-61480-z (PMC12227686; doi:10.1038/s41467-025-61480-z)
Supplement: Supplementary file 4 — Supplementary Data 1 [file 41467_2025_61480_MOESM4_ESM.xlsx]

## Sheet: File legend
sheet	description
Oligonucleotides	list of oligonucleotides used in the study and their sequence
Editing templates	list of editing templates used for histone H4 mutagenesis
Cell lines	list and description of cell lines analysed by proteomics and RNA sequencing
RNAseq +H4ECT vs 2T1T7-Cas9	RNA sequencing; comparison of +H4ECT to 2T1T7-Cas9 cell line
RNAseq histoneH4 vs +H4ECT	RNA sequencing; comparison of histoneH4 to +H4ECT
RNAseq H4K4Q vs H4K4K	RNA sequencing; comparison of H4K4Q to H4K4K
Proteomics H4K4Q vs H4K4K	Proteomic analysis; comparison of H4K4Q to H4K4K
Proteomics H4K14Q vs H4K14K	Proteomic analysis; comparison of H4K14Q to H4K14K

## Sheet: Oligonucleotides
name	sequence	purpose
H4NATA.sgRNA.F	AGGGTTCCGCGCACATTCTCACGG	Annealed to H4NATA.sgRNA.R to form H4NATA sgRNA insert in pT7sgRNA
H4NATA.sgRNA.R	AAACCCGTGAGAATGTGCGCGGAA	Annealed to H4NATA.sgRNA.F to form H4NATA sgRNA insert in pT7sgRNA
H4NATB.sgRNA.F	AGGGGAGGCGGCGGATGGAACCGC	Annealed to H4NATB.sgRNA.R to form H4NATB sgRNA insert in pT7sgRNA
H4NATB.sgRNA.R	AAACGCGGTTCCATCCGCCGCCTC	Annealed to H4NATB.sgRNA.F to form H4NATB sgRNA insert in pT7sgRNA
NPT-H4.F	GTTAATTAATAAAACTTCCTACACAACACGTATGCCTTTTTAAATCCCTTCGGGTGCTCAAGCTGTG	Amplification of NPT repair cassette used for deletion of native H4 arrays
NPT-H4.R	AAGAGAAGAATTCATCTAAACAAAAAAAAAATAAAGAAGCTAATCGCATCGGGGAAGGAAACCAACTTG	Amplification of NPT repair cassette used for deletion of native H4 arrays
TUBrFse	GATCGGCCGGCCACTATTTTCTTTGATGAAAGGG	Amplification of PAC cassette (part of replace.sgRNA construct assembly)
PACfBst	GATCGTATACATGACCGAGTACAAGCCCA	Amplification of PAC cassette (part of replace.sgRNA construct assembly)
H4.out.tadem.F	CAGAACACTCATTCCCATCC	Screening of clones after attempted native H4 array deletion (targets regions outsoude of native H4 tandem)
H4.out.tandem.R	GTAGCTACAACGGCAACTTC	Screening of clones after attempted native H4 array deletion (targets regions outsoude of native H4 tandem)
H4.F.new	AAAGCAAACTACAAGCACAAA	Amplification of native and ectopic H4 genes
H4.R.new	ATCTTTGGTGAGGCAGAGG	Amplification of native and ectopic H4 genes
H4ECT.sgRNA.F	AGGGGCACCTTCTTCTGCCGCTTC	Annealed to H4ECT.sgRNA.R to form H4ECT sgRNA
H4ECT.sgRNA.R	AAACGAAGCGGCAGAAGAAGGTGC	Annealed to H4ECT.sgRNA.F to form H4ECT sgRNA
sgRNA.PAC.inc.F	GGGCTTGTACTCGGTCATGT	Testing whether exchange of the H4NATB sgRNA with the H4ECT sgRNA using the replace.sgRNA construct was successful
sgRNA.inc.R	GCAGAAGAAGGTGCCCCTAT	Testing whether exchange of the H4NATB sgRNA with the H4ECT sgRNA using the replace.sgRNA construct was successful
SL22	GAACAGTTTCTGTACTATATTG	Amplification of native and ectopic H4 genes from cDNA
MN-H4.3	AGGGATGTTACCATTACGGT	Amplification of native and ectopic H4 genes from cDNA
H4K4 cont.R	GCCCTTGGCCTCGCCGGA	Amplification of non-edited H4, following H4K4 mutagenesis
H4K4.F	CCGAGTCGGTGCCTCGAGGG	Amplification of non-edited and edited H4, following H4K4 mutagenesis
H4K10 cont.F	CAAGAAGTCCGGCGAGGCC	Amplification of non-edited H4, following H4K10 mutagenesis
H4K10/14.R	CTTGCGCGAGTACTCCGTGT	Amplification of non-edited and edited H4, following H4K10 or H4K14 mutagenesis
H4K14 cont.F	CGAGGCCAAGGGCTCC	Amplification of non-edited H4, following H4K14 mutagenesis
H4K4.mut.R	CCCCTTCGCCTCCCCGCT	Amplification of edited H4, following H4K4 mutagenesis
H4K10.mut.F	GAAGAAGAGCGGGGAGGCG	Amplification of edited H4, following H4K10 mutagenesis
H4K14.mut.F	GGAGGCGAAGGGGTCG	Amplification of edited H4, following H4K14 mutagenesis
H4K17.18.R	AGTACTCCGTGTACGCCGTC	Amplification of non-edited and edited H4, following H4K17 or H4K18 mutagenesis
H4K17.18.F.mut	CGAAGCGAAGGGATCGCAA	Amplification of edited H4, following H4K17 or H4K18 mutagenesis
H4K17.18.F.cont	GAGGCCAAGGGCTCCCAGA	Amplification of non-edited H4, following H4K17 or H4K18 mutagenesis

## Sheet: Editing templates
template name	sequence	purpose
H4K2 saturation mutagenesis	GCACAAACAGCACATACAATATGGCGnnnGGCAAGAAGAGCGGGGAGGCGAAGGGGTCGCAAAAGCGCCAGAAGAAGGTGCTGCGCGAGAACG	Saturation mutagenesis of H4K2
H4K4 saturation mutagenesis	GCACAAACAGCACATACAATATGGCCAAGGGGnnnAAGAGCGGGGAGGCGAAGGGGTCGCAAAAGCGCCAGAAGAAGGTGCTGCGCGAGAACG	Saturation mutagenesis of H4K4
H4K10 saturation mutagenesis	ACAGCACATACAATATGGCCAAGGGGAAGAAGAGCGGGGAGGCGnnnGGGTCGCAAAAGCGCCAGAAGAAGGTGCTGCGCGAGAACG	Saturation mutagenesis of H4K10
H4K14 saturation mutagenesis	ATATGGCCAAGGGCAAGAAGTCCGGGGAGGCGAAGGGGTCGCAGnnnCGCCAGAAGAAGGTGCTGCGCGAGAACG	Saturation mutagenesis of H4K14
H4K17 saturation mutagenesis	ATATGGCCAAGGGCAAGAAGTCCGGCGAAGCGAAGGGATCGCAAAAGCGGCAGnnnAAGGTGCTACGCGAGAACGTGCGCGGCATCACGC	Saturation mutagenesis of H4K17
H4K18 saturation mutagenesis	ATATGGCCAAGGGCAAGAAGTCCGGCGAAGCGAAGGGATCGCAAAAGCGGCAGAAGnnnGTGCTACGCGAGAACGTGCGCGGCATCACGC	Saturation mutagenesis of H4K18
H4K4Q	GCACAAACAGCACATACAATATGGCCAAGGGGCAGAAGAGCGGGGAGGCGAAGGGGTCGCAAAAGCGCCAGAAGAAGGTGCTGCGCGAGAACG	Mutagenesis of H4K4 to glutamine
H4K4H	GCACAAACAGCACATACAATATGGCCAAGGGGCACAAGAGCGGGGAGGCGAAGGGGTCGCAAAAGCGCCAGAAGAAGGTGCTGCGCGAGAACG	Mutagenesis of H4K4 to histidine
H4K4Δ	GCACAAACAGCACATACAATATGGCCAAGGGGAAGAGCGGGGAGGCGAAGGGGTCGCAAAAGCGCCAGAAGAAGGTGCTGCGCGAGAACG	Deletion of H4K4
H4K14Q	ATATGGCCAAGGGCAAGAAGTCCGGGGAGGCGAAGGGGTCGCAGCAGCGCCAGAAGAAGGTGCTGCGCGAGAACG	Mutagenesis of H4K14 to glutamine
H4K14Δ	ATATGGCCAAGGGCAAGAAGTCCGGGGAGGCGAAGGGGTCGCAGCGCCAGAAGAAGGTGCTGCGCGAGAACG	Deletion of H4K14
Mutations are in bold
Underlined sequences represent primer binding sites
nnn indicates randomised codons

## Sheet: Cell lines
name of cell line	description	type of analysis
WT	Trypanosoma brucei Lister strain 427 (MITat 1.2), clone 221a cells	RNA sequencing
2T1T7-Cas9	parental cell line; with inducible Cas9 expression, constitutive T7 RNA polymerase expression	RNA sequencing
+H4ECT	derived from 2T1T7-Cas9 cell line by inserting the H4NATB single guide RNA and ectopic histone H4 gene (H4ECT)	RNA sequencing
histoneH4	cell line with a single histone H4 gene (H4ECT); derived from +H4ECT cell line by deletion of the native histone H4 arrays	RNA sequencing
H4K4K	derived from histoneH4 by inserting H4ECT single guide RNA and subsequent H4K4 mutagenesis; H4ECT gene contains only silent mutations	RNA sequencing, proteomic analysis
H4K4Q	derived from histoneH4 by inserting H4ECT single guide RNA and subsequent H4K4 mutagenesis; H4K4 codon is replaced with glutamine CAG codon	RNA sequencing, proteomic analysis
H4K14K	derived from histoneH4 by inserting H4ECT single guide RNA and subsequent H4K14 mutagenesis; H4ECT gene contains only silent mutations	proteomic analysis
H4K14Q	derived from histoneH4 by inserting H4ECT single guide RNA and subsequent H4K14 mutagenesis; H4K14 codon is replaced with glutamine CAG codon	proteomic analysis

## Sheet: RNAseq +H4ECT vs 2T1T7-Cas9
gene ID	log2FC	log10CPM	F	P value	FDR	-log10FDR	distance from transcription start site (bp)	distance from transcription end (bp)	type of transcription start site	type of transcription termination site
Tb427_010005000	-0.15422	1.65498	0.750119	0.392929	0.815325	0.088669	88251	3748	divergent_start	undetermined
Tb427_010005100	-0.506961	-0.0582173	5.07412	0.0556963	0.510192	0.292266	86821	5178	divergent_start	undetermined
Tb427_010005200:pseudogene	0.577273	-0.945581	1.88482	0.196792	0.692736	0.159432	86697	5302	divergent_start	undetermined
Tb427_010005300	-0.0673585	4.41214	0.664833	0.420927	0.831975	0.0798898	79887	12112	divergent_start	undetermined
Tb427_010005400	-0.00062382	6.64118	0.000207122	0.988607	0.999068	0.000404761	76097	15902	divergent_start	undetermined
Tb427_010005500	-0.0241263	5.64319	0.223426	0.639671	0.915985	0.0381115	73873	18126	divergent_start	undetermined
Tb427_010005600	0.0156139	5.46797	0.0289388	0.865999	0.974324	0.0112964	72485	19514	divergent_start	undetermined
Tb427_010005700	0.0132297	6.104	0.0634533	0.80274	0.96257	0.0165676	69902	22097	divergent_start	undetermined
Tb427_010005800	-0.0237553	6.42798	0.0917382	0.763952	0.953851	0.0205195	66198	25801	divergent_start	undetermined
Tb427_010005900	-0.0264637	4.7387	0.174365	0.679068	0.928565	0.0321876	64920	27079	divergent_start	undetermined
Tb427_010006000	0.0842645	3.84387	1.27332	0.26759	0.742123	0.129524	63825	28174	divergent_start	undetermined
Tb427_010006100	-0.0481287	7.30045	1.31184	0.260613	0.740902	0.130239	58632	33367	divergent_start	undetermined
Tb427_010006200	-0.0183114	3.45268	0.0475487	0.828779	0.968276	0.0140007	57691	34308	divergent_start	undetermined
Tb427_010006300	-0.100304	5.91448	2.64251	0.113915	0.598975	0.222592	54428	37571	divergent_start	undetermined
Tb427_010006400	-0.0312241	4.38549	0.116896	0.734676	0.943302	0.0253491	52888	39111	divergent_start	undetermined
Tb427_010006500	0.0486708	9.09016	0.688235	0.412952	0.826855	0.0825708	50475	41524	divergent_start	undetermined
Tb427_010006600:pseudogene	0.0628143	6.17423	1.14605	0.292439	0.76632	0.11559	48854	43145	divergent_start	undetermined
Tb427_010006700	-0.161504	5.95902	8.21809	0.00730038	0.272885	0.56402	47004	44995	divergent_start	undetermined
Tb427_010006800	-0.0447421	6.36269	1.21271	0.279065	0.756275	0.12132	44754	47245	divergent_start	undetermined
Tb427_010006900	0.0220236	5.81889	0.151631	0.699579	0.936245	0.0286104	42606	49393	divergent_start	undetermined
Tb427_010007000	-0.0857881	7.46797	7.65956	0.00933634	0.307469	0.512199	37904	54095	divergent_start	undetermined
Tb427_010007100	-0.0158624	6.19158	0.0772551	0.782852	0.95779	0.0187299	34900	57099	divergent_start	undetermined
Tb427_010007200	0.0173384	5.3887	0.0823907	0.775946	0.956337	0.019389	33239	58760	divergent_start	undetermined
Tb427_010007300	-0.00475256	5.95274	0.00953755	0.922815	0.986645	0.00583907	30448	61551	divergent_start	undetermined
Tb427_010007400	0.161733	-0.428758	0.125257	0.725739	0.942363	0.0257819	29747	62252	divergent_start	undetermined
Tb427_010007500	0.0409919	5.39875	0.305086	0.584575	0.896111	0.0476382	27674	64325	divergent_start	undetermined
Tb427_010007600	0.046464	6.59666	1.11776	0.298371	0.769947	0.113539	24158	67841	divergent_start	undetermined
Tb427_010007700	-0.0478705	4.47892	0.548795	0.464248	0.85316	0.0689695	23227	68772	divergent_start	undetermined
Tb427_010007800	-0.00864967	6.51976	0.0121774	0.912825	0.983399	0.0072702	21749	70250	divergent_start	undetermined
Tb427_010007900	0.0320356	5.81682	0.305952	0.584044	0.89597	0.0477067	20224	71775	divergent_start	undetermined
Tb427_010008000	0.0390483	7.7792	0.432172	0.515657	0.865514	0.0627261	5611	86388	divergent_start	undetermined
Tb427_010008100	-0.0464096	5.60524	0.476772	0.4949	0.858676	0.0661709	4595	87404	divergent_start	undetermined
Tb427_010008200	-0.408453	-1.29139	0.506449	0.481871	0.855081	0.0679927	2210	89789	divergent_start	undetermined
Tb427_010008300	-0.00977564	6.33837	0.0311585	0.861007	0.973297	0.0117545	4544	229055	divergent_start	convergent_end
Tb427_010008400	-0.024908	5.92027	0.15403	0.697333	0.934838	0.0292635	5855	227744	divergent_start	convergent_end
Tb427_010008500	0.0855965	6.16323	2.95407	0.0953882	0.577745	0.238264	7547	226052	divergent_start	convergent_end
Tb427_010008600	-0.00211613	5.80785	0.00142244	0.970151	0.994523	0.00238505	10191	223408	divergent_start	convergent_end
Tb427_010008700	-0.0528018	1.09968	0.0931129	0.762246	0.952965	0.0209231	12358	221241	divergent_start	convergent_end
Tb427_010008800	-0.0492489	5.9687	0.957174	0.335288	0.790996	0.101826	12929	220670	divergent_start	convergent_end
Tb427_010008900	-0.131603	3.05551	1.96033	0.171163	0.666473	0.176217	14734	218865	divergent_start	convergent_end
Tb427_010009000	-0.0260725	7.04705	0.362976	0.551132	0.885165	0.052976	16060	217539	divergent_start	convergent_end
Tb427_010009100	0.0447322	4.54596	0.30601	0.584009	0.89597	0.0477067	19899	213700	divergent_start	convergent_end
Tb427_010009200	-0.0748134	5.46298	1.91236	0.176339	0.671399	0.173019	21808	211791	divergent_start	convergent_end
Tb427_010009300	-0.122017	4.34894	2.1034	0.156769	0.653886	0.184498	23614	209985	divergent_start	convergent_end
Tb427_010009400	-0.090141	6.30764	3.13699	0.0861239	0.562645	0.249766	24666	208933	divergent_start	convergent_end
Tb427_010009500	-0.0696252	4.99465	1.69965	0.201698	0.698111	0.156076	28431	205168	divergent_start	convergent_end
Tb427_010009600	0.0305687	6.15858	0.513723	0.478765	0.855081	0.0679927	29952	203647	divergent_start	convergent_end
Tb427_010009700	-0.000503172	5.58754	9.57035e-05	0.992256	0.99965	0.00015201	32162	201437	divergent_start	convergent_end
Tb427_010009800	0.0592408	5.33113	1.13016	0.295751	0.768156	0.114551	33803	199796	divergent_start	convergent_end
Tb427_010009900	0.0141509	5.40991	0.0654532	0.799724	0.961923	0.0168597	35627	197972	divergent_start	convergent_end
Tb427_010010000	-0.072946	1.61756	0.157886	0.693766	0.933934	0.0296838	37593	196006	divergent_start	convergent_end
Tb427_010010100	-0.262033	0.0363867	0.813881	0.373761	0.807153	0.0930444	38188	195411	divergent_start	convergent_end
Tb427_010010200	0.0358002	5.6251	0.43737	0.51316	0.864297	0.0633372	39165	194434	divergent_start	convergent_end
Tb427_010010300	0.146208	3.22641	2.11055	0.156088	0.653508	0.184749	41523	192076	divergent_start	convergent_end
Tb427_010010400	-0.0776473	4.4762	1.28833	0.264843	0.741231	0.130047	42687	190912	divergent_start	convergent_end
Tb427_010010500	0.0251119	5.03513	0.225826	0.637885	0.914889	0.0386317	43638	189961	divergent_start	convergent_end
Tb427_010010600	0.023153	6.7799	0.180374	0.673913	0.927902	0.0324977	46305	187294	divergent_start	convergent_end
Tb427_010010700	0.145151	5.33177	2.79833	0.104178	0.589198	0.229739	50685	182914	divergent_start	convergent_end
Tb427_010010800	-0.101314	4.21164	1.81776	0.187109	0.684794	0.16444	54105	179494	divergent_start	convergent_end
Tb427_010010900	-0.0153336	5.61749	0.0772367	0.782877	0.95779	0.0187299	55560	178039	divergent_start	convergent_end
Tb427_010011000	-0.0189975	5.63578	0.134909	0.71583	0.939805	0.0269624	57300	176299	divergent_start	convergent_end
Tb427_010011100	-0.0286525	6.28791	0.434319	0.514624	0.864674	0.0631474	58979	174620	divergent_start	convergent_end
Tb427_010011200	0.106879	6.24611	3.95938	0.0552715	0.510192	0.292266	61781	171818	divergent_start	convergent_end
Tb427_010011300	0.118534	6.14637	5.746	0.0225797	0.411497	0.385633	66087	167512	divergent_start	convergent_end
Tb427_010011400	-0.0858032	4.28684	1.00395	0.323924	0.786492	0.104306	69235	164364	divergent_start	convergent_end
Tb427_010011500	0.0404315	4.1119	0.274856	0.60373	0.902805	0.044406	72914	160685	divergent_start	convergent_end
Tb427_010011600	0.0360412	3.6557	0.110282	0.742003	0.946044	0.0240887	74352	159247	divergent_start	convergent_end
Tb427_010011700	-0.000497514	6.40895	0.000102429	0.991988	0.99965	0.00015201	76281	157318	divergent_start	convergent_end
Tb427_010011800	-0.076991	4.0622	0.756983	0.390797	0.815325	0.088669	83855	149744	divergent_start	convergent_end
Tb427_010011900	0.00881334	3.8567	0.00829719	0.927994	0.987547	0.0054423	90391	143208	divergent_start	convergent_end
Tb427_010012000	0.0704542	6.36008	2.0886	0.158189	0.655222	0.183611	100882	132717	divergent_start	convergent_end
Tb427_010012100	0.037612	6.07222	0.630745	0.432972	0.837728	0.076897	109953	123646	divergent_start	convergent_end
Tb427_010012200	-0.0149568	6.39324	0.10416	0.749007	0.948047	0.02317	112333	121266	divergent_start	convergent_end
Tb427_010012300	-0.0264291	7.17265	0.537414	0.468879	0.853734	0.0686772	114801	118798	divergent_start	convergent_end
Tb427_010012400	0.134692	4.16692	3.53623	0.0692318	0.540178	0.267463	118903	114696	divergent_start	convergent_end
Tb427_010012500	0.020463	6.47045	0.366349	0.549299	0.883597	0.0537456	120834	112765	divergent_start	convergent_end
Tb427_010012600	-0.0237417	4.17548	0.11358	0.738319	0.944231	0.0249216	126564	107035	divergent_start	convergent_end
Tb427_010012700	0.00320971	6.48912	0.00485814	0.944869	0.988979	0.00481275	128114	105485	divergent_start	convergent_end
Tb427_010012800	-0.129828	3.36227	2.84	0.101739	0.585729	0.232304	130833	102766	divergent_start	convergent_end
Tb427_010012900	-0.120263	4.71432	2.19451	0.148349	0.643507	0.191447	131901	101698	divergent_start	convergent_end
Tb427_010013000	-0.104833	2.12321	0.519024	0.476523	0.855081	0.0679927	133149	100450	divergent_start	convergent_end
Tb427_010013100	-0.138772	4.73154	3.73811	0.0621328	0.522481	0.281929	133975	99624	divergent_start	convergent_end
Tb427_010013200	0.054773	7.78474	1.82793	0.185915	0.684693	0.164504	135181	98418	divergent_start	convergent_end
Tb427_010013300	-0.0887297	4.42845	1.9365	0.173712	0.669069	0.174529	139814	93785	divergent_start	convergent_end
Tb427_010013400	0.056218	6.46567	1.83947	0.18457	0.683418	0.165314	140935	92664	divergent_start	convergent_end
Tb427_010013500	0.0366946	5.47032	0.583278	0.450662	0.845828	0.0727181	144026	89573	divergent_start	convergent_end
Tb427_010013600	-0.0133083	7.72784	0.117893	0.733592	0.943302	0.0253491	146094	87505	divergent_start	convergent_end
Tb427_010013700	-0.0452437	5.37009	0.492501	0.487921	0.85524	0.067912	152086	81513	divergent_start	convergent_end
Tb427_010013800	-0.0613568	6.7238	2.44908	0.127496	0.615964	0.210445	153853	79746	divergent_start	convergent_end
Tb427_010013900	-0.0492712	7.43656	0.216238	0.645092	0.91773	0.037285	156533	77066	divergent_start	convergent_end
Tb427_010014000	0.0360902	4.9513	0.591377	0.447564	0.843513	0.0739083	177362	56237	divergent_start	convergent_end
Tb427_010014100:pseudogene	-0.133637	1.25461	0.547597	0.464732	0.85316	0.0689695	179248	54351	divergent_start	convergent_end
Tb427_010014200	0.143362	2.53501	1.19794	0.281958	0.759077	0.119714	180766	52833	divergent_start	convergent_end
Tb427_010014300	0.0166392	5.19016	0.0597693	0.808432	0.964016	0.015916	181987	51612	divergent_start	convergent_end
Tb427_010014400	0.0475494	5.55255	0.631462	0.432713	0.837728	0.076897	184058	49541	divergent_start	convergent_end
Tb427_010014500	0.00541421	4.68549	0.00814788	0.928643	0.987547	0.0054423	187960	45639	divergent_start	convergent_end
Tb427_010014600	0.0508541	5.46136	0.529901	0.471977	0.854062	0.0685108	193553	40046	divergent_start	convergent_end
Tb427_010014700	0.0698363	7.23138	3.70957	0.0630851	0.52326	0.281282	197982	35617	divergent_start	convergent_end
Tb427_010014800	0.0639295	6.65488	3.3678	0.0758551	0.548673	0.260687	202812	30787	divergent_start	convergent_end
Tb427_010014900	-0.0318605	6.96956	0.827633	0.369805	0.807153	0.0930444	207589	26010	divergent_start	convergent_end
Tb427_010015000	-0.0616079	4.84301	0.52017	0.476041	0.855081	0.0679927	211979	21620	divergent_start	convergent_end
Tb427_010015100	-0.0034602	7.25156	0.00683308	0.934638	0.987637	0.00540254	215341	18258	divergent_start	convergent_end
Tb427_010015200	-0.0704218	6.79167	1.82445	0.186322	0.684794	0.16444	227873	5726	divergent_start	convergent_end
Tb427_010015300	-0.0802088	5.43108	1.63352	0.210471	0.70468	0.152008	230365	3234	divergent_start	convergent_end
Tb427_010015400	-0.0214399	3.5649	0.0652944	0.799962	0.961951	0.016847	231629	1970	divergent_start	convergent_end
Tb427_010015600	0.0353531	4.73109	0.170005	0.682875	0.929027	0.0319715	3753	2646	divergent_start	convergent_end
Tb427_010015900	0.000584819	8.92807	8.4832e-05	0.992709	0.999887	4.92712e-05	5480	121519	divergent_start	convergent_end
Tb427_010016000	-0.172452	5.28655	6.50212	0.0158004	0.368142	0.433984	10175	116824	divergent_start	convergent_end
Tb427_010016100	0.111637	6.39296	3.86249	0.0581663	0.517907	0.285748	14621	112378	divergent_start	convergent_end
Tb427_010016200	0.0892767	1.79017	0.399089	0.532078	0.875804	0.0575931	20079	106920	divergent_start	convergent_end
Tb427_010016300	0.305699	1.77868	2.89771	0.0984673	0.580763	0.236001	22629	104370	divergent_start	convergent_end
Tb427_010016400	0.058385	7.82417	1.67406	0.205038	0.699393	0.155279	26923	100076	divergent_start	convergent_end
Tb427_010016500:pseudogene	0.0224596	-0.0773746	0.00457001	0.946526	0.989558	0.00455861	33294	93705	divergent_start	convergent_end
Tb427_010016600	-0.184614	6.12387	8.14656	0.007532	0.278093	0.55581	33854	93145	divergent_start	convergent_end
Tb427_010016700	-0.0483898	5.14463	0.330429	0.569453	0.890978	0.0501331	35939	91060	divergent_start	convergent_end
Tb427_010016800	0.0343428	4.33428	0.112717	0.739277	0.945042	0.0245488	38409	88590	divergent_start	convergent_end
Tb427_010016900	0.0905572	1.01786	0.0816506	0.776927	0.956749	0.0192018	40976	86023	divergent_start	convergent_end
Tb427_010017000	0.00842547	4.89904	0.0189904	0.891263	0.978128	0.00960415	42033	84966	divergent_start	convergent_end
Tb427_010017100	-0.200773	10.5175	13.1644	0.000988987	0.106128	0.974169	43864	83135	divergent_start	convergent_end
Tb427_010017200	-0.112277	10.6571	2.94149	0.096066	0.578717	0.237534	45824	81175	divergent_start	convergent_end
Tb427_010017300	-0.159476	10.5165	4.24329	0.0476726	0.491564	0.30842	47510	79489	divergent_start	convergent_end
Tb427_010017400	-0.158032	10.66	7.48418	0.0100963	0.315264	0.501326	49470	77529	divergent_start	convergent_end
Tb427_010017500	-0.148151	10.5152	6.56048	0.015378	0.368142	0.433984	51156	75843	divergent_start	convergent_end
Tb427_010017600	-0.122259	10.6581	2.66336	0.112553	0.596671	0.224265	53116	73883	divergent_start	convergent_end
Tb427_010017700	-0.110104	10.5187	4.56955	0.0403367	0.475468	0.322879	54802	72197	divergent_start	convergent_end
Tb427_010017800	-0.0604431	10.6563	0.737403	0.396923	0.818257	0.0871104	56763	70236	divergent_start	convergent_end
Tb427_010017900	-0.266734	10.517	10.5288	0.0027658	0.186364	0.729638	58449	68550	divergent_start	convergent_end
Tb427_010018000	-0.119309	10.6576	3.5871	0.0673611	0.534715	0.271878	60410	66589	divergent_start	convergent_end
Tb427_010018100	-0.185529	10.5174	9.50888	0.00420788	0.223301	0.651109	62096	64903	divergent_start	convergent_end
Tb427_010018200	-0.120547	10.6617	3.73556	0.0622172	0.522481	0.281929	64057	62942	divergent_start	convergent_end
Tb427_010018300	-0.158405	10.518	4.58535	0.0400147	0.475468	0.322879	65743	61256	divergent_start	convergent_end
Tb427_010018400	-0.137137	10.6586	6.04395	0.0195898	0.391946	0.406774	67703	59296	divergent_start	convergent_end
Tb427_010018500:pseudogene	-0.00109346	5.40804	0.000115862	0.991479	0.999519	0.00020883	72317	54682	divergent_start	convergent_end
Tb427_010018600	-0.0832139	2.93585	0.234674	0.631401	0.913264	0.0394037	75611	51388	divergent_start	convergent_end
Tb427_010018700	-0.0694558	6.84735	1.15338	0.290928	0.765789	0.115891	76834	50165	divergent_start	convergent_end
Tb427_010018800	-0.0387571	6.86206	0.349509	0.558572	0.888614	0.0512871	78431	48568	divergent_start	convergent_end
Tb427_010018900	-0.0584913	6.84639	0.805862	0.376096	0.808174	0.092495	80026	46973	divergent_start	convergent_end
Tb427_010019000	0.018802	6.84306	0.0763761	0.784059	0.958045	0.0186143	81628	45371	divergent_start	convergent_end
Tb427_010019100	-0.0556155	6.85579	0.805895	0.376086	0.808174	0.092495	83224	43775	divergent_start	convergent_end
Tb427_010019200	-0.0730302	6.84664	1.22114	0.277432	0.753946	0.12266	84820	42179	divergent_start	convergent_end
Tb427_010019300	-0.0384687	6.84749	0.392104	0.535667	0.876685	0.0571562	86416	40583	divergent_start	convergent_end
Tb427_010019400	-0.0234629	6.85511	0.0971039	0.757368	0.950739	0.0219386	88009	38990	divergent_start	convergent_end
Tb427_010019500	-0.0354012	6.8528	0.329222	0.570156	0.891426	0.0499146	89603	37396	divergent_start	convergent_end
Tb427_010019600	-0.0529081	6.85194	0.700278	0.408938	0.824228	0.0839524	91200	35799	divergent_start	convergent_end
Tb427_010019700	-0.0121067	6.84646	0.0330218	0.856957	0.973271	0.0117663	92795	34204	divergent_start	convergent_end
Tb427_010019800	0.00534342	8.22221	0.0226462	0.881332	0.976093	0.0105088	94274	32725	divergent_start	convergent_end
Tb427_010019900	0.0538827	6.55399	1.32341	0.258562	0.740902	0.130239	98194	28805	divergent_start	convergent_end
Tb427_010020000	-0.0158806	5.6402	0.0619445	0.80505	0.963268	0.0162529	100789	26210	divergent_start	convergent_end
Tb427_010020100	-0.13634	4.77969	2.79089	0.104621	0.589198	0.229739	107309	19690	divergent_start	convergent_end
Tb427_010020200	-0.0221513	6.83444	0.217692	0.643986	0.917472	0.037407	109585	17414	divergent_start	convergent_end
Tb427_010020300	-0.056746	5.30655	1.09275	0.303748	0.773841	0.111348	113040	13959	divergent_start	convergent_end
Tb427_010020400	0.0752455	5.46513	1.33344	0.256802	0.739582	0.131014	115216	11783	divergent_start	convergent_end
Tb427_010020500	-0.00991327	4.97661	0.0284672	0.867084	0.974324	0.0112964	119346	7653	divergent_start	convergent_end
Tb427_010020600	0.0786537	6.2238	2.90886	0.0978496	0.580763	0.236001	121750	5249	divergent_start	convergent_end
Tb427_010020700	0.115466	4.81844	1.82896	0.185794	0.684496	0.164629	123845	3154	divergent_start	convergent_end
Tb427_010020900	0.028128	4.92496	0.128477	0.722386	0.941142	0.0263446	125275	1724	divergent_start	convergent_end
Tb427_010021100	-0.0195888	6.42829	0.0962446	0.758409	0.951512	0.0215855	12305	6695	divergent_start	convergent_end
Tb427_010021200	-0.0234957	6.43506	0.158291	0.693395	0.933826	0.029734	8305	10695	divergent_start	convergent_end
Tb427_010021300	0.00185642	6.62923	0.000771812	0.97801	0.997062	0.00127764	4301	14699	divergent_start	convergent_end
Tb427_010021400	0.0955261	4.65182	1.68935	0.203034	0.698624	0.155757	1081	71918	divergent_start	convergent_end
Tb427_010021500	-0.0565742	6.62001	0.828469	0.369566	0.807153	0.0930444	3409	69590	divergent_start	convergent_end
Tb427_010021600	-0.189041	2.11551	1.57207	0.21905	0.71403	0.146284	7444	65555	divergent_start	convergent_end
Tb427_010021700	-0.0955432	7.06879	3.11314	0.0872718	0.56316	0.249368	8130	64869	divergent_start	convergent_end
Tb427_010021800	-0.0991271	6.01019	3.66881	0.0644735	0.528693	0.276797	11479	61520	divergent_start	convergent_end
Tb427_010021900	-0.053333	5.28062	0.765262	0.388249	0.814217	0.0892598	13264	59735	divergent_start	convergent_end
Tb427_010022000	-0.0419531	6.33528	0.469351	0.498252	0.860046	0.0654783	14754	58245	divergent_start	convergent_end
Tb427_010022100	0.0665746	4.82624	1.04058	0.315389	0.78095	0.107377	16320	56679	divergent_start	convergent_end
Tb427_010022200	0.090033	6.58394	3.70813	0.0631337	0.52326	0.281282	17520	55479	divergent_start	convergent_end
Tb427_010022300	-0.0327526	6.51716	0.338849	0.564601	0.889496	0.050856	19689	53310	divergent_start	convergent_end
Tb427_010022400	-0.0757136	5.43067	1.12434	0.296976	0.768865	0.11415	22237	50762	divergent_start	convergent_end
Tb427_010022500	0.0697205	6.83693	2.52846	0.121707	0.608973	0.215402	23616	49383	divergent_start	convergent_end
Tb427_010022600	0.0846509	6.34259	3.43446	0.0731522	0.546931	0.262067	27593	45406	divergent_start	convergent_end
Tb427_010022700	0.0445748	5.41213	0.499379	0.484921	0.855174	0.0679454	29992	43007	divergent_start	convergent_end
Tb427_010022800	0.00176097	5.81403	0.00109144	0.973852	0.995428	0.00199011	31783	41216	divergent_start	convergent_end
Tb427_010022900	-0.152549	7.77605	4.3246	0.0457153	0.486946	0.312519	33395	39604	divergent_start	convergent_end
Tb427_010023000	0.0686051	5.23684	0.49779	0.485612	0.855174	0.0679454	34588	38411	divergent_start	convergent_end
Tb427_010023100	-0.0816046	5.79462	2.51771	0.122473	0.6101	0.214599	36242	36757	divergent_start	convergent_end
Tb427_010023200	0.0658103	6.63226	3.18481	0.0838735	0.55856	0.25293	38762	34237	divergent_start	convergent_end
Tb427_010023300	-0.0194977	7.26132	0.324674	0.572818	0.892578	0.0493538	41469	31530	divergent_start	convergent_end
Tb427_010023400	0.0439344	7.99624	1.95955	0.171246	0.666473	0.176217	47574	25425	divergent_start	convergent_end
Tb427_010023500	-0.078268	6.51883	4.87432	0.0345967	0.463189	0.334242	54022	18977	divergent_start	convergent_end
Tb427_010023600	-0.135146	4.3616	4.41865	0.0435618	0.480258	0.318526	57429	15570	divergent_start	convergent_end
Tb427_010023700	-0.107201	7.20834	6.76926	0.0139645	0.3549	0.449894	58685	14314	divergent_start	convergent_end
Tb427_010023800	-0.0313112	6.55307	0.542737	0.466704	0.85316	0.0689695	62435	10564	divergent_start	convergent_end
Tb427_010023900	0.17304	5.97512	9.20641	0.00477784	0.233353	0.631986	66681	6318	divergent_start	convergent_end
Tb427_010024000	0.134861	3.40066	1.25042	0.271852	0.746553	0.126939	68944	4055	divergent_start	convergent_end
Tb427_010024300	0.160997	4.65282	2.97409	0.094321	0.575448	0.239994	32738	3761	divergent_start	convergent_end
Tb427_010024400	0.078786	5.76419	1.99131	0.167917	0.664017	0.177821	31126	5373	divergent_start	convergent_end
Tb427_010024500	0.00143406	5.25012	0.000747456	0.97836	0.997062	0.00127764	29196	7303	divergent_start	convergent_end
Tb427_010024600	0.0695906	6.90163	2.94609	0.0958173	0.578717	0.237534	24862	11637	divergent_start	convergent_end
Tb427_010024700	-0.0244079	3.99974	0.0796369	0.779619	0.957114	0.0190365	7108	29391	divergent_start	convergent_end
Tb427_010024800	0.0192241	6.46	0.126802	0.724124	0.941177	0.0263285	3705	32794	divergent_start	convergent_end
Tb427_010025000	0.246746	-0.378323	0.484994	0.49123	0.857153	0.0669415	6581	9718	divergent_start	undetermined
Tb427_010025100	-0.104949	3.23862	0.934864	0.340902	0.79201	0.101269	7568	8731	divergent_start	undetermined
Tb427_010025200	-0.0932556	6.02064	1.14233	0.29321	0.767059	0.115171	11612	4687	divergent_start	undetermined
Tb427_010025400	-0.156068	-0.734788	0.373785	0.632972	0.913264	0.0394037	25707	11292	undetermined	undetermined
Tb427_010025500	0.441989	-0.95621	2.77142	0.207273	0.702437	0.153392	23897	13102	undetermined	undetermined
Tb427_010026300:pseudogene	1.37347	-0.890722	8.44879	0.0066042	0.260155	0.584768	8787	28212	undetermined	undetermined
Tb427_010026400:pseudogene	1.43807	0.33611	11.1338	0.00216935	0.168454	0.773518	6623	30376	undetermined	undetermined
Tb427_010026500:pseudogene	0.402128	0.918191	4.52906	0.0535817	0.505791	0.296029	1885	35114	undetermined	undetermined
Tb427_010026600	-0.102794	3.16268	0.859092	0.360978	0.801881	0.0958901	1471	187428	undetermined	aligned_end
Tb427_010026700	0.331669	3.19444	7.13358	0.0118241	0.334142	0.476069	2295	186604	undetermined	aligned_end
Tb427_010026800	-0.0872235	4.57229	0.519308	0.476404	0.855081	0.0679927	2914	185985	undetermined	aligned_end
Tb427_010026900	0.0400776	9.69619	0.291762	0.592858	0.898898	0.0462897	3585	185314	undetermined	aligned_end
Tb427_010027000	0.0668007	5.62219	1.47966	0.232783	0.727767	0.138008	5904	182995	undetermined	aligned_end
Tb427_010027100	-0.553847	-0.224571	2.27252	0.141561	0.635752	0.196712	8296	180603	undetermined	aligned_end
Tb427_010027200	-0.0712224	6.60635	2.93932	0.0961836	0.578717	0.237534	9737	179162	undetermined	aligned_end
Tb427_010027300	0.0333461	7.50122	0.904887	0.348652	0.795477	0.0993722	14169	174730	undetermined	aligned_end
Tb427_010027400	0.205474	3.90919	3.77567	0.0609039	0.522481	0.281929	19614	169285	undetermined	aligned_end
Tb427_010027500	0.00901089	7.0094	0.0640046	0.801904	0.96257	0.0165676	20961	167938	undetermined	aligned_end
Tb427_010027600	-0.0532479	6.94054	1.06139	0.310675	0.779433	0.108221	24881	164018	undetermined	aligned_end
Tb427_010027700	0.16206	7.86423	26.4293	1.3422e-05	0.00597688	2.22353	28075	160824	undetermined	aligned_end
Tb427_010027800	0.0165767	5.30229	0.0822006	0.776198	0.956426	0.0193485	32126	156773	undetermined	aligned_end
Tb427_010027900:pseudogene	0.0844147	1.13592	0.107531	0.745122	0.946306	0.0239684	36201	152698	undetermined	aligned_end
Tb427_010028000	0.0883023	5.54913	0.980599	0.32953	0.7894	0.102703	40162	148737	undetermined	aligned_end
Tb427_010028100	0.0174079	6.86626	0.164	0.688213	0.930748	0.0311681	43877	145022	undetermined	aligned_end
Tb427_010028200	-0.0774174	5.63706	1.03581	0.316483	0.78095	0.107377	49181	139718	undetermined	aligned_end
Tb427_010028300	0.0100551	5.22395	0.0353496	0.85206	0.972985	0.0118939	52360	136539	undetermined	aligned_end
Tb427_010028400	0.0288156	4.48579	0.242571	0.625741	0.91229	0.0398673	54383	134516	undetermined	aligned_end
Tb427_010028500	-0.0157378	6.19299	0.149595	0.7015	0.937432	0.0280602	55550	133349	undetermined	aligned_end
Tb427_010028600	0.0251165	5.81747	0.26105	0.612931	0.906479	0.0426423	59206	129693	undetermined	aligned_end
Tb427_010028700	0.0390394	5.88942	0.410971	0.526073	0.872981	0.0589954	61354	127545	undetermined	aligned_end
Tb427_010028800	0.00296184	5.9321	0.00246499	0.960713	0.992398	0.00331426	63859	125040	undetermined	aligned_end
Tb427_010028900	0.0529893	5.60116	1.03609	0.316417	0.78095	0.107377	68464	120435	undetermined	aligned_end
Tb427_010029000	0.0683845	4.93981	1.42209	0.241886	0.731979	0.135501	73688	115211	undetermined	aligned_end
Tb427_010029100	0.0971784	7.85344	3.37944	0.0753753	0.548339	0.26095	78322	110577	undetermined	aligned_end
Tb427_010029200	-0.0551136	6.38645	2.40769	0.130641	0.62003	0.207587	87074	101825	undetermined	aligned_end
Tb427_010029300	-0.00331666	7.01992	0.00912058	0.924516	0.98696	0.00570059	90656	98243	undetermined	aligned_end
Tb427_010029400	0.0510606	6.20505	1.41453	0.243114	0.731979	0.135501	93415	95484	undetermined	aligned_end
Tb427_010029500	-0.0615762	4.96953	0.871963	0.357452	0.798564	0.0976905	95503	93396	undetermined	aligned_end
Tb427_010029600	-0.0113227	7.04297	0.0574344	0.812137	0.964842	0.0155438	96937	91962	undetermined	aligned_end
Tb427_010029700	0.0701514	6.18721	2.43689	0.128413	0.618338	0.208774	99725	89174	undetermined	aligned_end
Tb427_010029800	-0.0342555	6.66724	0.65839	0.423163	0.833075	0.079316	103953	84946	undetermined	aligned_end
Tb427_010029900	0.129565	5.87358	5.79507	0.0220548	0.40906	0.388213	108778	80121	undetermined	aligned_end
Tb427_010030000	0.0806492	7.46788	4.56881	0.0403519	0.475468	0.322879	110872	78027	undetermined	aligned_end
Tb427_010030100	0.10852	4.83701	2.67357	0.111893	0.596467	0.224413	116168	72731	undetermined	aligned_end
Tb427_010030200	-0.0509034	6.19561	1.10111	0.301936	0.772565	0.112065	119979	68920	undetermined	aligned_end
Tb427_010030300	0.0624112	6.30257	1.45185	0.237126	0.731246	0.135937	122195	66704	undetermined	aligned_end
Tb427_010030400	-0.0190019	5.29712	0.0659748	0.798946	0.961576	0.0170162	126636	62263	undetermined	aligned_end
Tb427_010030500	0.0488331	5.36831	0.390041	0.536735	0.877025	0.0569881	129707	59192	undetermined	aligned_end
Tb427_010030600	0.012284	5.37137	0.0200497	0.888292	0.976797	0.0101958	132777	56122	undetermined	aligned_end
Tb427_010030700	0.0550244	5.35911	0.30645	0.58374	0.89597	0.0477067	135847	53052	undetermined	aligned_end
Tb427_010030800	0.00236533	5.37194	0.000856597	0.976834	0.996693	0.00143853	138917	49982	undetermined	aligned_end
Tb427_010030900	-0.0177907	5.36073	0.040964	0.840897	0.969969	0.013242	141987	46912	undetermined	aligned_end
Tb427_010031000	0.106253	6.87946	4.26021	0.0472577	0.491564	0.30842	145084	43815	undetermined	aligned_end
Tb427_010031100	0.0388294	5.45105	0.441267	0.511302	0.863652	0.0636612	152936	35963	undetermined	aligned_end
Tb427_010031200	0.0774958	6.30971	1.97551	0.169564	0.665909	0.176585	154381	34518	undetermined	aligned_end
Tb427_010031300	0.111031	4.92078	2.23165	0.14507	0.63827	0.194996	156221	32678	undetermined	aligned_end
Tb427_010031400	-0.0402501	4.12428	0.268284	0.608072	0.903671	0.0439898	157981	30918	undetermined	aligned_end
Tb427_010031500	0.000541911	6.63435	0.000155801	0.990119	0.999184	0.000354473	158985	29914	undetermined	aligned_end
Tb427_010031600	-0.0241772	3.44365	0.0875965	0.76918	0.955481	0.0197778	161217	27682	undetermined	aligned_end
Tb427_010031700	-0.046704	6.88413	1.96473	0.170698	0.665909	0.176585	162155	26744	undetermined	aligned_end
Tb427_010031800	-0.00619672	6.90387	0.0243366	0.877018	0.976093	0.0105088	166048	22851	undetermined	aligned_end
Tb427_010031900	-0.000124432	6.13368	6.52595e-06	0.997978	1	0	169750	19149	undetermined	aligned_end
Tb427_010032000	0.051755	5.30022	0.798157	0.378359	0.809348	0.0918647	172774	16125	undetermined	aligned_end
Tb427_010032100	0.0523978	4.65786	0.499339	0.484939	0.855174	0.0679454	174683	14216	undetermined	aligned_end
Tb427_010032200	0.140063	5.25146	1.66924	0.205675	0.70033	0.154697	176958	11941	undetermined	aligned_end
Tb427_010032400:pseudogene	0.0705591	4.56587	0.8612	0.360397	0.8018	0.0959338	180047	8852	undetermined	aligned_end
Tb427_010032500	-0.119647	4.35566	2.71718	0.109124	0.592773	0.227111	182271	6628	undetermined	aligned_end
Tb427_010032600	0.025257	7.67488	0.156465	0.695075	0.934064	0.0296235	183809	5090	undetermined	aligned_end
Tb427_010032700	0.094566	5.76053	2.61122	0.115993	0.599783	0.222006	185058	3841	undetermined	aligned_end
Tb427_010032800	0.0703904	-0.239122	0.0425541	0.837883	0.969821	0.0133085	186938	1961	undetermined	aligned_end
Tb427_010032900	-0.0366991	0.340199	0.0159924	0.900164	0.980099	0.00872987	3081	11369	aligned_start	undetermined
Tb427_010033000	-0.00571553	5.15692	0.00676195	0.934979	0.987646	0.00539876	5678	8772	aligned_start	undetermined
Tb427_010033100	0.0372744	5.91694	0.50278	0.48345	0.855174	0.0679454	9181	5269	aligned_start	undetermined
Tb427_000654700	0.025454	0.806233	0.00832634	0.927868	0.987547	0.0054423
Tb427_000654800:pseudogene	0.117963	2.52464	0.569949	0.455837	0.849358	0.070909
Tb427_000654900:pseudogene	-0.0391247	5.58453	0.311049	0.580944	0.895954	0.0477143
Tb427_000655000	0.0818162	3.12198	0.694515	0.410851	0.825423	0.0833233
Tb427_000655100	-0.0628929	7.40387	2.63206	0.114604	0.599783	0.222006
Tb427_000655200	0.0681904	6.86525	2.03166	0.163799	0.659929	0.180503
Tb427_000655400	0.213187	1.2115	0.793307	0.379794	0.810049	0.0914889
Tb427_000655600	0.450079	-1.63568	1.02248	0.350551	0.796526	0.0987999
Tb427_000655900	-0.601266	1.57082	5.12392	0.0305625	0.45169	0.345159
Tb427_000656100:pseudogene	0.0809016	-1.33652	0.0209591	0.885804	0.97627	0.0104301
Tb427_000656500	0.0199678	2.33718	0.0222087	0.882475	0.97627	0.0104301
Tb427_000656600:pseudogene	-0.409246	1.4503	6.07836	0.0192733	0.390052	0.408877
Tb427_000656700	0.282163	0.793653	1.79204	0.190174	0.685348	0.164089
Tb427_000656800:pseudogene	-0.124487	-1.07731	0.06875	0.794857	0.960881	0.0173305
Tb427_000656900:pseudogene	0.28295	1.41458	1.17446	0.286638	0.761173	0.118517
Tb427_100005000	0.0561604	4.79131	0.51851	0.47674	0.855081	0.0679927	111	209288	divergent_start	aligned_end
Tb427_100005100	0.0548498	7.5845	2.13718	0.153583	0.649729	0.187268	1564	207835	divergent_start	aligned_end
Tb427_100005200	-0.157503	6.19316	11.113	0.0021874	0.168454	0.773518	3090	206309	divergent_start	aligned_end
Tb427_100005300	-0.0597128	8.61662	1.55705	0.221212	0.717365	0.14426	4333	205066	divergent_start	aligned_end
Tb427_100005400	0.0253956	7.28713	0.139912	0.710852	0.938631	0.0275052	5240	204159	divergent_start	aligned_end
Tb427_100005500	0.0404154	6.74918	0.797068	0.378681	0.809372	0.0918518	6261	203138	divergent_start	aligned_end
Tb427_100005600	-0.159485	5.35773	3.75472	0.0615861	0.522481	0.281929	7864	201535	divergent_start	aligned_end
Tb427_100005700	0.0623687	6.2772	1.0945	0.303367	0.773841	0.111348	8395	201004	divergent_start	aligned_end
Tb427_100005800	0.0432433	5.68342	0.396424	0.533442	0.875804	0.0575931	9366	200033	divergent_start	aligned_end
Tb427_100005900	0.0558638	5.89492	1.03755	0.316083	0.78095	0.107377	10717	198682	divergent_start	aligned_end
Tb427_100006000	-0.249243	1.17936	1.29236	0.264111	0.741231	0.130047	13175	196224	divergent_start	aligned_end
Tb427_100006100	-0.0204266	6.77822	0.0925642	0.762925	0.953261	0.0207882	14107	195292	divergent_start	aligned_end
Tb427_100006200	0.197951	4.60701	4.53562	0.0410382	0.475468	0.322879	14761	194638	divergent_start	aligned_end
Tb427_100006300	-0.0808582	6.35034	1.62803	0.211221	0.705603	0.151439	15624	193775	divergent_start	aligned_end
Tb427_100006400	0.00519127	4.42398	0.00790983	0.92969	0.987547	0.0054423	16774	192625	divergent_start	aligned_end
Tb427_100006500	-0.0148002	5.86867	0.0590108	0.809627	0.964118	0.0158699	18208	191191	divergent_start	aligned_end
Tb427_100006600	-0.250671	2.31912	2.84643	0.101368	0.58458	0.233156	22672	186727	divergent_start	aligned_end
Tb427_100006700	0.048531	5.53578	0.897951	0.350481	0.796526	0.0987999	23391	186008	divergent_start	aligned_end
Tb427_100006800	0.0120426	4.42553	0.0271869	0.870079	0.974324	0.0112964	24992	184407	divergent_start	aligned_end
Tb427_100006900	-0.0195235	4.98159	0.109687	0.742674	0.946044	0.0240887	27145	182254	divergent_start	aligned_end
Tb427_100007000	0.0208679	4.70743	0.144126	0.706738	0.937456	0.0280491	31010	178389	divergent_start	aligned_end
Tb427_100007100	-0.0206998	3.30606	0.040538	0.841715	0.969969	0.013242	32466	176933	divergent_start	aligned_end
Tb427_100007200	-0.104813	4.79113	2.61063	0.116033	0.599783	0.222006	33608	175791	divergent_start	aligned_end
Tb427_100007300	0.0173077	4.64322	0.0353938	0.851969	0.972985	0.0118939	35174	174225	divergent_start	aligned_end
Tb427_100007400	0.146741	2.4592	1.45383	0.236814	0.731246	0.135937	37334	172065	divergent_start	aligned_end
Tb427_100007500	-0.0588903	5.41396	1.6225	0.211979	0.706735	0.150744	39022	170377	divergent_start	aligned_end
Tb427_100007600	0.0151261	6.27677	0.182693	0.671951	0.927777	0.0325562	41674	167725	divergent_start	aligned_end
Tb427_100007700	0.0123507	5.35061	0.0365446	0.849611	0.97178	0.0124322	44784	164615	divergent_start	aligned_end
Tb427_100007800	-0.0671612	2.302	0.283963	0.597821	0.900691	0.0454241	46222	163177	divergent_start	aligned_end
Tb427_100007900	-0.0204726	7.90212	0.0751966	0.78569	0.958402	0.0184523	47447	161952	divergent_start	aligned_end
Tb427_100008000	0.0499296	5.90384	1.01076	0.322313	0.785982	0.104587	50284	159115	divergent_start	aligned_end
Tb427_100008100	0.0986899	5.60453	2.81862	0.102982	0.58793	0.230674	54055	155344	divergent_start	aligned_end
Tb427_100008200	-0.087171	3.2069	0.988638	0.327585	0.788199	0.103364	57085	152314	divergent_start	aligned_end
Tb427_100008300:pseudogene	-0.0490668	4.97143	0.631785	0.432596	0.83771	0.0769061	62953	146446	divergent_start	aligned_end
Tb427_100008400	0.0305763	7.15729	0.341256	0.563228	0.88939	0.0509079	64935	144464	divergent_start	aligned_end
Tb427_100008500	-0.0823212	7.21304	2.0607	0.160909	0.658493	0.181449	67127	142272	divergent_start	aligned_end
Tb427_100008600	0.00979731	7.96072	0.0461571	0.831263	0.968276	0.0140007	71482	137917	divergent_start	aligned_end
Tb427_100008700	-0.00858646	5.05432	0.0160693	0.899925	0.980099	0.00872987	75701	133698	divergent_start	aligned_end
Tb427_100008800	-0.182049	7.86115	4.6069	0.03958	0.475468	0.322879	77771	131628	divergent_start	aligned_end
Tb427_100008900	0.00253396	7.32033	0.0063209	0.93713	0.988067	0.00521344	78906	130493	divergent_start	aligned_end
Tb427_100009000	0.0670191	4.11705	0.60227	0.44345	0.842614	0.0743714	84300	125099	divergent_start	aligned_end
Tb427_100009100	0.0415266	6.10685	1.2883	0.264849	0.741231	0.130047	85528	123871	divergent_start	aligned_end
Tb427_100009200	0.000870546	5.86938	0.000395698	0.984254	0.998214	0.000776446	88532	120867	divergent_start	aligned_end
Tb427_100009300	0.0447402	4.0296	0.217039	0.644482	0.917569	0.0373612	91061	118338	divergent_start	aligned_end
Tb427_100009400	-0.0277012	6.36122	0.332158	0.56845	0.890905	0.0501688	95277	114122	divergent_start	aligned_end
Tb427_100009500	0.0836798	6.03573	3.89323	0.05723	0.513883	0.289136	98596	110803	divergent_start	aligned_end
Tb427_100009600	0.108357	6.46022	7.52837	0.00989873	0.313169	0.504221	101072	108327	divergent_start	aligned_end
Tb427_100009700	-0.0666734	4.68585	0.602584	0.443332	0.842614	0.0743714	104043	105356	divergent_start	aligned_end
Tb427_100009800	0.0696523	5.4568	2.04384	0.162579	0.6592	0.180983	105390	104009	divergent_start	aligned_end
Tb427_100009900	-0.0955156	4.07473	1.84751	0.18364	0.683195	0.165455	107098	102301	divergent_start	aligned_end
Tb427_100010000	-0.100087	4.2122	1.48866	0.231399	0.726939	0.138502	108104	101295	divergent_start	aligned_end
Tb427_100010100	-0.0286499	4.93657	0.1234	0.727694	0.942589	0.0256774	109413	99986	divergent_start	aligned_end
Tb427_100010200	0.0546845	3.77595	0.280125	0.600296	0.901898	0.0448428	110678	98721	divergent_start	aligned_end
Tb427_100010300	-0.133524	4.67951	4.91933	0.0338279	0.460725	0.336558	112128	97271	divergent_start	aligned_end
Tb427_100010400	-0.0620215	7.22901	2.32043	0.137573	0.628508	0.201689	113819	95580	divergent_start	aligned_end
Tb427_100010500	-0.0380469	6.23775	0.508229	0.481108	0.855081	0.0679927	118058	91341	divergent_start	aligned_end
Tb427_100010600	-0.0553528	7.36981	1.88768	0.179076	0.675524	0.170359	121125	88274	divergent_start	aligned_end
Tb427_100010700	0.0776694	4.00981	0.551783	0.463045	0.853122	0.0689889	126531	82868	divergent_start	aligned_end
Tb427_100010800	0.0286603	5.42628	0.224496	0.638874	0.915537	0.0383241	127907	81492	divergent_start	aligned_end
Tb427_100010900	-0.169243	5.79297	7.20487	0.0114484	0.330568	0.480739	129822	79577	divergent_start	aligned_end
Tb427_100011000	0.0547236	3.79456	0.507626	0.481366	0.855081	0.0679927	132303	77096	divergent_start	aligned_end
Tb427_100011100	-0.0751498	5.1572	1.40154	0.245244	0.732844	0.134988	134572	74827	divergent_start	aligned_end
Tb427_100011200	0.0277791	5.29009	0.299529	0.588	0.897871	0.046786	136820	72579	divergent_start	aligned_end
Tb427_100011300	-0.030517	5.97549	0.201836	0.656291	0.92151	0.0355	139413	69986	divergent_start	aligned_end
Tb427_100011400	0.0825323	5.34198	1.84336	0.184118	0.683418	0.165314	143041	66358	divergent_start	aligned_end
Tb427_100011500	-0.00509338	6.22723	0.00538814	0.941945	0.988362	0.00508417	145764	63635	divergent_start	aligned_end
Tb427_100011600	-0.0777797	7.73091	2.68862	0.110928	0.594889	0.225564	148818	60581	divergent_start	aligned_end
Tb427_100011700	0.023917	6.90153	0.336543	0.565922	0.890075	0.0505733	155655	53744	divergent_start	aligned_end
Tb427_100011800	-0.0686981	7.50513	4.05455	0.0525839	0.504821	0.296862	161176	48223	divergent_start	aligned_end
Tb427_100011900	-0.0914353	6.61574	4.03207	0.0532053	0.505082	0.296638	166361	43038	divergent_start	aligned_end
Tb427_100012000	-0.0463705	7.35044	1.66145	0.206709	0.701742	0.153822	168815	40584	divergent_start	aligned_end
Tb427_100012100	0.00992266	2.79131	0.00684459	0.934583	0.987637	0.00540254	179927	29472	divergent_start	aligned_end
Tb427_100012200	-0.0201098	6.33715	0.220065	0.642192	0.916631	0.0378052	180801	28598	divergent_start	aligned_end
Tb427_100012300	0.0806308	4.46304	1.4055	0.244593	0.732283	0.135321	183733	25666	divergent_start	aligned_end
Tb427_100012400	-0.0145702	6.01198	0.0707874	0.791912	0.960052	0.0177051	185015	24384	divergent_start	aligned_end
Tb427_100012500	0.00720643	4.03944	0.00705408	0.933592	0.987547	0.0054423	189079	20320	divergent_start	aligned_end
Tb427_100012600	-0.0504684	5.64815	1.02927	0.31799	0.781208	0.107233	189974	19425	divergent_start	aligned_end
Tb427_100012700	0.0379161	5.69639	0.839705	0.366381	0.80658	0.0933526	191751	17648	divergent_start	aligned_end
Tb427_100012800	0.00451044	7.54085	0.0107569	0.918047	0.985368	0.00640152	193975	15424	divergent_start	aligned_end
Tb427_100012900	0.0495677	6.17734	1.33684	0.256208	0.739582	0.131014	199714	9685	divergent_start	aligned_end
Tb427_100013000	0.0769252	5.65641	1.03895	0.315761	0.78095	0.107377	202283	7116	divergent_start	aligned_end
Tb427_100013100	0.144282	2.13062	0.648299	0.426704	0.834944	0.0783425	204679	4720	divergent_start	aligned_end
Tb427_100013500	-0.000266716	6.5239	3.59555e-05	0.995253	1	0	4077	49022	aligned_start	convergent_end
Tb427_100013600	0.0134289	5.67393	0.0443968	0.834462	0.969006	0.0136735	6689	46410	aligned_start	convergent_end
Tb427_100013700	0.234443	5.92903	19.6881	0.000102332	0.0244334	1.61202	8050	45049	aligned_start	convergent_end
Tb427_100013800	0.113631	6.0551	4.11591	0.050928	0.497715	0.30302	11234	41865	aligned_start	convergent_end
Tb427_100013900	-0.00422948	8.73206	0.0102767	0.91989	0.98603	0.00610996	13201	39898	aligned_start	convergent_end
Tb427_100014000	0.144765	4.09227	2.7701	0.105869	0.589198	0.229739	19637	33462	aligned_start	convergent_end
Tb427_100014100	0.0770281	7.10584	3.37797	0.0754355	0.548339	0.26095	20682	32417	aligned_start	convergent_end
Tb427_100014200	0.0772773	5.90996	2.55783	0.119643	0.606908	0.216877	24021	29078	aligned_start	convergent_end
Tb427_100014300	-0.00834958	5.15067	0.0264574	0.871818	0.974799	0.0110849	25941	27158	aligned_start	convergent_end
Tb427_100014400	-0.0684645	6.06596	1.85641	0.182616	0.681793	0.166347	27393	25706	aligned_start	convergent_end
Tb427_100014500	-0.0604513	6.35705	1.86296	0.181868	0.680739	0.167019	31432	21667	aligned_start	convergent_end
Tb427_100014600	-0.0340506	8.3355	0.38101	0.54146	0.879701	0.0556649	38352	14747	aligned_start	convergent_end
Tb427_100014700	-0.13586	7.4212	2.86177	0.10049	0.584453	0.233251	39382	13717	aligned_start	convergent_end
Tb427_100014800	-0.146173	7.42602	2.5583	0.11961	0.606908	0.216877	40195	12904	aligned_start	convergent_end
Tb427_100014900	-0.00231524	5.29724	0.00168083	0.967554	0.993839	0.00268378	41384	11715	aligned_start	convergent_end
Tb427_100015000	-0.00805479	8.12416	0.0366111	0.849476	0.97178	0.0124322	43232	9867	aligned_start	convergent_end
Tb427_100015100	-0.0114446	6.59863	0.0543218	0.817201	0.966301	0.0148876	46368	6731	aligned_start	convergent_end
Tb427_100015200	0.0249666	8.34421	0.491476	0.488371	0.855463	0.0677988	48379	4720	aligned_start	convergent_end
Tb427_100015300	0.0294641	7.57996	0.436222	0.51371	0.864534	0.0632181	50095	3004	aligned_start	convergent_end
Tb427_100015400	0.0682679	6.57677	2.58014	0.118102	0.603502	0.219322	117847	3252	divergent_start	convergent_end
Tb427_100015500	-0.0149995	4.7355	0.0489642	0.826291	0.968272	0.0140028	116537	4562	divergent_start	convergent_end
Tb427_100015600	-0.0926545	5.35534	2.25833	0.142768	0.636058	0.196504	115264	5835	divergent_start	convergent_end
Tb427_100015700	-0.0199078	6.02551	0.175758	0.677865	0.928565	0.0321876	113176	7923	divergent_start	convergent_end
Tb427_100015800	-0.0996465	6.54051	3.1439	0.0857945	0.562645	0.249766	109189	11910	divergent_start	convergent_end
Tb427_100015900	-0.115142	4.81312	3.52136	0.0697896	0.540685	0.267056	108180	12919	divergent_start	convergent_end
Tb427_100016000	-0.377809	0.516531	2.30968	0.138456	0.628508	0.201689	107497	13602	divergent_start	convergent_end
Tb427_100016100	0.00859418	4.94213	0.03084	0.861712	0.973391	0.0117125	105561	15538	divergent_start	convergent_end
Tb427_100016200	0.00654368	6.56399	0.0304885	0.862494	0.973411	0.0117036	102464	18635	divergent_start	convergent_end
Tb427_100016300:pseudogene	-0.0157237	6.12	0.182451	0.672154	0.927777	0.0325562	99849	21250	divergent_start	convergent_end
Tb427_100016400	0.0772576	5.87399	3.08107	0.0888428	0.564867	0.248054	97678	23421	divergent_start	convergent_end
Tb427_100016500	0.124613	5.70671	8.03888	0.00789578	0.282757	0.548586	95542	25557	divergent_start	convergent_end
Tb427_100016600:pseudogene	0.0740385	6.36051	2.61195	0.115944	0.599783	0.222006	92495	28604	divergent_start	convergent_end
Tb427_100016700	0.0946514	5.13844	2.30525	0.138822	0.629119	0.201267	90918	30181	divergent_start	convergent_end
Tb427_100016800	-0.0170385	6.6513	0.17979	0.67441	0.927902	0.0324977	86836	34263	divergent_start	convergent_end
Tb427_100016900	0.0995013	6.37793	2.08023	0.158999	0.655582	0.183373	84652	36447	divergent_start	convergent_end
Tb427_100017000	0.0131623	5.39271	0.0344125	0.854011	0.972985	0.0118939	82814	38285	divergent_start	convergent_end
Tb427_100017100	0.13213	5.05816	4.95324	0.0332612	0.459393	0.337815	81686	39413	divergent_start	convergent_end
Tb427_100017200:pseudogene	0.0367268	7.63328	0.513708	0.478771	0.855081	0.0679927	78875	42224	divergent_start	convergent_end
Tb427_100017300	-0.0628362	5.74154	1.8559	0.182674	0.681793	0.166347	77090	44009	divergent_start	convergent_end
Tb427_100017400	0.00674051	4.90065	0.00920885	0.924153	0.98696	0.00570059	75693	45406	divergent_start	convergent_end
Tb427_100017500	-0.0702676	7.72338	3.0178	0.0920374	0.571301	0.243135	63533	57566	divergent_start	convergent_end
Tb427_100017600	0.119394	6.69363	7.78509	0.00883044	0.298486	0.525076	59737	61362	divergent_start	convergent_end
Tb427_100017700	-0.0588276	5.82319	0.482728	0.492237	0.857519	0.0667565	58254	62845	divergent_start	convergent_end
Tb427_100017800	0.159306	4.16643	1.60726	0.214086	0.709107	0.149288	56671	64428	divergent_start	convergent_end
Tb427_100017900	0.0229228	7.62908	0.178222	0.675747	0.928544	0.0321976	49196	71903	divergent_start	convergent_end
Tb427_100018000	0.0248355	7.91427	0.262262	0.61211	0.90632	0.0427185	45802	75297	divergent_start	convergent_end
Tb427_100018100	-0.0158912	8.3781	0.115217	0.736514	0.943783	0.0251278	36423	84676	divergent_start	convergent_end
Tb427_100018200	-0.0703827	4.9726	0.948109	0.337553	0.791953	0.101301	34212	86887	divergent_start	convergent_end
Tb427_100018300	0.0296063	5.63756	0.379256	0.542387	0.880184	0.0554265	31241	89858	divergent_start	convergent_end
Tb427_100018400	0.0133913	4.99697	0.0495166	0.82533	0.968272	0.0140028	25419	95680	divergent_start	convergent_end
Tb427_100018500	-0.0414442	6.5408	0.625694	0.434802	0.838267	0.0766178	22349	98750	divergent_start	convergent_end
Tb427_100018600	0.0752546	7.21113	1.75936	0.194156	0.690342	0.160936	19004	102095	divergent_start	convergent_end
Tb427_100018700	-0.0961417	3.88252	1.03459	0.316763	0.78095	0.107377	17123	103976	divergent_start	convergent_end
Tb427_100018800	0.0397723	2.11961	0.0877622	0.768969	0.955481	0.0197778	16406	104693	divergent_start	convergent_end
Tb427_100018900	0.0543847	5.60356	0.615512	0.438528	0.840615	0.075403	14952	106147	divergent_start	convergent_end
Tb427_100019000	-0.00690876	4.45319	0.0111276	0.916652	0.984723	0.00668596	13488	107611	divergent_start	convergent_end
Tb427_100019100	0.142496	4.34437	1.69234	0.202644	0.698111	0.156076	12040	109059	divergent_start	convergent_end
Tb427_100019200	-0.697393	-0.931953	2.32717	0.137022	0.628508	0.201689	11519	109580	divergent_start	convergent_end
Tb427_100019300	-0.0360242	6.18412	0.437528	0.513085	0.864297	0.0633372	8213	112886	divergent_start	convergent_end
Tb427_100019400	0.038601	6.93573	0.997542	0.325449	0.788002	0.103473	5504	115595	divergent_start	convergent_end
Tb427_100019500	-0.13631	1.87741	0.721927	0.401867	0.821267	0.0855155	3868	117231	divergent_start	convergent_end
Tb427_100019600	0.196537	2.7511	3.42316	0.0736026	0.546948	0.262054	3223	117876	divergent_start	convergent_end
Tb427_100019700	-0.00989104	4.54538	0.0151163	0.902922	0.980879	0.00838449	2142	118957	divergent_start	convergent_end
Tb427_100019800	0.0283712	-0.491079	0.00426389	0.948345	0.989829	0.00443979	1531	119568	divergent_start	convergent_end
Tb427_100019900	-0.121038	0.200382	0.139871	0.710892	0.938631	0.0275052	2078	14571	divergent_start	convergent_end
Tb427_100020000	0.0813237	4.77951	1.16098	0.289372	0.764421	0.116667	3322	13327	divergent_start	convergent_end
Tb427_100020100	-0.0498807	4.76872	0.686665	0.41348	0.827122	0.0824304	4723	11926	divergent_start	convergent_end
Tb427_100020200	-0.0212916	5.34034	0.117175	0.734372	0.943302	0.0253491	5880	10769	divergent_start	convergent_end
Tb427_100020300	0.0132351	6.2927	0.0580239	0.811194	0.964281	0.0157963	7844	8805	divergent_start	convergent_end
Tb427_100020400	0.0920089	5.75815	2.72498	0.108637	0.592773	0.227111	9611	7038	divergent_start	convergent_end
Tb427_100020500	-0.0753113	5.42796	2.16274	0.151223	0.645718	0.189957	11754	4895	divergent_start	convergent_end
Tb427_100020600	-0.0252804	4.99918	0.21571	0.645494	0.91773	0.037285	13064	3585	divergent_start	convergent_end
Tb427_100020700	-0.114407	4.29222	2.23693	0.144611	0.63775	0.195349	14532	2117	divergent_start	convergent_end
Tb427_100020800:pseudogene	-0.601097	0.0939947	1.68718	0.203317	0.698624	0.155757	15973	676	divergent_start	convergent_end
Tb427_100020900	0.134302	4.41022	1.8424	0.18423	0.683418	0.165314	7056	1293	divergent_start	convergent_end
Tb427_100021000	-0.188987	0.205099	0.504992	0.482497	0.855081	0.0679927	6502	1847	divergent_start	convergent_end
Tb427_100021200	0.0210187	4.93109	0.0872172	0.769666	0.9555	0.0197693	1047	163652	divergent_start	convergent_end
Tb427_100021300	-0.249232	2.40434	5.26624	0.0284956	0.437558	0.358964	2328	162371	divergent_start	convergent_end
Tb427_100021400	0.133481	4.02509	2.98212	0.0938968	0.575448	0.239994	2893	161806	divergent_start	convergent_end
Tb427_100021500	0.146483	4.58723	2.78418	0.105022	0.589198	0.229739	5180	159519	divergent_start	convergent_end
Tb427_100021600	0.0495935	5.71401	0.704822	0.407438	0.82358	0.0842943	6050	158649	divergent_start	convergent_end
Tb427_100021700	0.0174439	6.15937	0.104936	0.748107	0.947343	0.0234928	7665	157034	divergent_start	convergent_end
Tb427_100021800	-0.0245948	5.52132	0.205145	0.653676	0.921253	0.0356209	9313	155386	divergent_start	convergent_end
Tb427_100021900	-0.102663	3.57946	1.48981	0.231223	0.726939	0.138502	12051	152648	divergent_start	convergent_end
Tb427_100022000	-0.0274713	4.00823	0.111285	0.740876	0.946023	0.0240981	12973	151726	divergent_start	convergent_end
Tb427_100022100	0.0617922	7.72303	2.1494	0.152449	0.647158	0.18899	14075	150624	divergent_start	convergent_end
Tb427_100022200	0.0270201	5.83432	0.282999	0.598441	0.901145	0.0452055	19405	145294	divergent_start	convergent_end
Tb427_100022300	-0.0101973	6.84064	0.0604657	0.807342	0.963617	0.0160954	23550	141149	divergent_start	convergent_end
Tb427_100022500	0.0875993	5.96989	2.52799	0.121741	0.608973	0.215402	29499	135200	divergent_start	convergent_end
Tb427_100022600	0.0888864	4.37766	1.58027	0.21788	0.713861	0.146387	32356	132343	divergent_start	convergent_end
Tb427_100022700	-0.0805595	5.87975	2.48293	0.124989	0.612215	0.213096	33753	130946	divergent_start	convergent_end
Tb427_100022800	0.0665832	6.12543	2.04895	0.16207	0.658493	0.181449	36226	128473	divergent_start	convergent_end
Tb427_100022900	-0.0107797	7.42699	0.0580792	0.811106	0.964281	0.0157963	38851	125848	divergent_start	convergent_end
Tb427_100023000	-0.0709937	6.63409	2.60851	0.116176	0.599783	0.222006	44298	120401	divergent_start	convergent_end
Tb427_100023100	-0.0543981	7.02339	1.8223	0.186575	0.684794	0.16444	46808	117891	divergent_start	convergent_end
Tb427_100023200	0.0146629	5.81177	0.0830448	0.775084	0.956089	0.0195018	49746	114953	divergent_start	convergent_end
Tb427_100023300	0.176671	3.77944	4.48229	0.0421682	0.478158	0.320429	51622	113077	divergent_start	convergent_end
Tb427_100023400	-0.0522074	7.04484	1.88853	0.17898	0.675429	0.17042	52467	112232	divergent_start	convergent_end
Tb427_100023500:pseudogene	0.0761442	6.45129	2.49726	0.123946	0.61135	0.21371	55442	109257	divergent_start	convergent_end
Tb427_100023600	0.0578526	10.095	0.202732	0.65558	0.921253	0.0356209	57489	107210	divergent_start	convergent_end
Tb427_100023700:pseudogene	0.0196778	8.64801	0.105788	0.747123	0.946785	0.0237486	60537	104162	divergent_start	convergent_end
Tb427_100023800	-0.0238396	6.05578	0.268941	0.607634	0.903671	0.0439898	62467	102232	divergent_start	convergent_end
Tb427_100023900	-0.0206419	6.50104	0.244685	0.624245	0.911616	0.040188	64952	99747	divergent_start	convergent_end
Tb427_100024000	0.0644806	5.33321	1.3717	0.250224	0.737931	0.131984	68688	96011	divergent_start	convergent_end
Tb427_100024100	0.0662796	6.39331	2.92835	0.0967798	0.579321	0.23708	70361	94338	divergent_start	convergent_end
Tb427_100024200	0.102282	3.80103	0.915548	0.345868	0.793894	0.100237	73597	91102	divergent_start	convergent_end
Tb427_100024300	0.0515665	5.2905	0.29915	0.588235	0.898003	0.046722	74850	89849	divergent_start	convergent_end
Tb427_100024400	0.0789867	9.85118	2.12775	0.154464	0.651094	0.186357	75762	88937	divergent_start	convergent_end
Tb427_100024500	0.0747708	9.84784	1.59317	0.216056	0.711527	0.147809	77938	86761	divergent_start	convergent_end
Tb427_100024600	0.0815431	9.84981	1.46736	0.234692	0.730167	0.136578	80114	84585	divergent_start	convergent_end
Tb427_100024700	0.0782515	9.84902	1.2987	0.262965	0.740943	0.130215	82290	82409	divergent_start	convergent_end
Tb427_100024800	0.123605	9.84937	4.00415	0.0539886	0.506767	0.295192	84466	80233	divergent_start	convergent_end
Tb427_100024900	0.0893158	9.8527	2.22579	0.145583	0.63939	0.194234	86642	78057	divergent_start	convergent_end
Tb427_100025000	0.0981585	9.84949	1.92485	0.174974	0.671038	0.173253	88818	75881	divergent_start	convergent_end
Tb427_100025100	0.0647202	9.85077	1.13094	0.295588	0.768156	0.114551	91001	73698	divergent_start	convergent_end
Tb427_100025200	0.0538926	9.84791	1.11278	0.29943	0.770994	0.112949	93177	71522	divergent_start	convergent_end
Tb427_100025300	0.077067	9.85079	1.52989	0.22519	0.720719	0.142234	95353	69346	divergent_start	convergent_end
Tb427_100025400	-0.0134547	3.47455	0.0287759	0.866372	0.974324	0.0112964	97257	67442	divergent_start	convergent_end
Tb427_100025500	-0.0213534	6.55336	0.238265	0.628812	0.912999	0.0395297	98206	66493	divergent_start	convergent_end
Tb427_100025600:pseudogene	0.0432604	5.58352	0.489886	0.489069	0.855592	0.0677334	101121	63578	divergent_start	convergent_end
Tb427_100025700	-0.0626498	3.84628	0.5395	0.468024	0.85316	0.0689695	103185	61514	divergent_start	convergent_end
Tb427_100025800	0.179875	4.86354	4.81295	0.035676	0.467853	0.32989	104670	60029	divergent_start	convergent_end
Tb427_100025900	-0.365637	-1.33196	0.654617	0.424482	0.834301	0.0786773	105828	58871	divergent_start	convergent_end
Tb427_100026000	0.0434102	5.26927	0.588479	0.448669	0.843787	0.0737672	106230	58469	divergent_start	convergent_end
Tb427_100026100	-0.0318234	6.60778	0.294678	0.591025	0.898715	0.046378	108241	56458	divergent_start	convergent_end
Tb427_100026200	0.025878	5.36018	0.218339	0.643496	0.917284	0.0374964	111635	53064	divergent_start	convergent_end
Tb427_100026300	0.00602047	5.33073	0.0158302	0.900668	0.980099	0.00872987	113713	50986	divergent_start	convergent_end
Tb427_100026400	-0.0624842	6.17847	1.00056	0.324729	0.787377	0.103817	117337	47362	divergent_start	convergent_end
Tb427_100026500	-0.0112637	6.13771	0.0337654	0.855374	0.972985	0.0118939	121858	42841	divergent_start	convergent_end
Tb427_100026600	-0.0097564	8.47282	0.0465535	0.830551	0.968276	0.0140007	124221	40478	divergent_start	convergent_end
Tb427_100026700	0.0130039	5.342	0.036451	0.849801	0.97178	0.0124322	127969	36730	divergent_start	convergent_end
Tb427_100026800	-0.0375137	6.39627	0.998892	0.325127	0.78778	0.103595	130657	34042	divergent_start	convergent_end
Tb427_100026900	-0.0770008	7.28079	4.56217	0.0404882	0.475468	0.322879	133779	30920	divergent_start	convergent_end
Tb427_100027000	-0.190185	5.39703	5.62895	0.0238875	0.416082	0.380821	138161	26538	divergent_start	convergent_end
Tb427_100027100	-0.0150238	6.3518	0.0915605	0.764174	0.953856	0.0205172	140468	24231	divergent_start	convergent_end
Tb427_100027200	-0.094264	4.24072	1.59707	0.215508	0.711027	0.148114	142920	21779	divergent_start	convergent_end
Tb427_100027300	-0.00951537	5.33771	0.0293377	0.865087	0.97406	0.0114142	143848	20851	divergent_start	convergent_end
Tb427_100027400	-0.0751075	5.40622	1.88934	0.178889	0.675336	0.17048	145720	18979	divergent_start	convergent_end
Tb427_100027500	0.0717353	5.74223	0.81749	0.372717	0.807153	0.0930444	147309	17390	divergent_start	convergent_end
Tb427_100027600	-0.0928221	1.10395	0.183468	0.671298	0.927654	0.032614	149471	15228	divergent_start	convergent_end
Tb427_100027700	-0.0129149	5.33537	0.0321116	0.85892	0.973297	0.0117545	150799	13900	divergent_start	convergent_end
Tb427_100027800:pseudogene	-0.190651	2.09862	1.54328	0.223218	0.719721	0.142836	151998	12701	divergent_start	convergent_end
Tb427_100027900	0.0650563	7.4454	1.40848	0.244104	0.731979	0.135501	153252	11447	divergent_start	convergent_end
Tb427_100028000	-0.0115983	7.10819	0.0840564	0.773757	0.955718	0.0196701	155296	9403	divergent_start	convergent_end
Tb427_100028100	-0.10319	4.89966	3.18018	0.0840884	0.559243	0.2524	159567	5132	divergent_start	convergent_end
Tb427_100028200	-0.321607	0.0188572	1.10177	0.301794	0.77255	0.112073	163322	1377	divergent_start	convergent_end
Tb427_100028300	-0.09603	1.63064	0.252084	0.619072	0.908859	0.0415036	16979	1170	divergent_start	convergent_end
Tb427_100028400	0.121321	7.40857	3.65243	0.065041	0.528788	0.276718	14455	3694	divergent_start	convergent_end
Tb427_100028500	-0.0498834	2.65626	0.164733	0.687555	0.930669	0.0312047	12246	5903	divergent_start	convergent_end
Tb427_100028600	-0.0690117	6.40841	1.96244	0.17094	0.666198	0.176397	8348	9801	divergent_start	convergent_end
Tb427_100028700	0.326286	6.77503	4.90788	0.0340217	0.461524	0.335806	5161	12988	divergent_start	convergent_end
Tb427_100028800	-0.123955	0.165328	0.17548	0.678104	0.928565	0.0321876	1045	17104	divergent_start	convergent_end
Tb427_100028900	0.0330151	5.97216	0.355043	0.555492	0.887228	0.0519647	951	188798	divergent_start	aligned_end
Tb427_100029000	0.19084	6.78683	3.00902	0.0924909	0.572565	0.242176	3835	185914	divergent_start	aligned_end
Tb427_100029100	-0.120418	6.27095	8.82944	0.00560718	0.247476	0.606466	6624	183125	divergent_start	aligned_end
Tb427_100029200	0.0200525	6.8715	0.287378	0.595638	0.899914	0.0457988	11251	178498	divergent_start	aligned_end
Tb427_100029300	-0.036482	4.96063	0.301589	0.586725	0.897101	0.0471585	14511	175238	divergent_start	aligned_end
Tb427_100029400	0.0182171	6.14116	0.122497	0.728651	0.942635	0.0256564	16503	173246	divergent_start	aligned_end
Tb427_100029500	-0.0497157	6.37908	1.25706	0.270607	0.746247	0.127118	18312	171437	divergent_start	aligned_end
Tb427_100029600	0.155915	5.96337	6.82905	0.0135862	0.350504	0.455308	20982	168767	divergent_start	aligned_end
Tb427_100029700	-0.107342	4.73933	2.02312	0.164661	0.660319	0.180246	23676	166073	divergent_start	aligned_end
Tb427_100029800	0.0829611	4.30071	1.16417	0.288722	0.764135	0.11683	24640	165109	divergent_start	aligned_end
Tb427_100029900	-0.0403331	5.18864	0.639672	0.429766	0.836342	0.0776162	26154	163595	divergent_start	aligned_end
Tb427_100030000	-0.0686507	6.82031	2.49181	0.124341	0.61135	0.21371	27781	161968	divergent_start	aligned_end
Tb427_100030100	0.000407765	4.01413	2.08624e-05	0.996384	1	0	31666	158083	divergent_start	aligned_end
Tb427_100030200	-0.0761198	5.08886	1.94839	0.172434	0.667451	0.175581	32865	156884	divergent_start	aligned_end
Tb427_100030300:pseudogene	-0.0526204	6.83905	1.21857	0.277928	0.75485	0.122139	34484	155265	divergent_start	aligned_end
Tb427_100030400	0.0173141	4.8843	0.0805264	0.778426	0.957114	0.0190365	38369	151380	divergent_start	aligned_end
Tb427_100030500	0.113298	5.63133	3.31596	0.0780352	0.553488	0.256892	39537	150212	divergent_start	aligned_end
Tb427_100030600	0.02901	5.6589	0.369479	0.547607	0.882965	0.0540567	42356	147393	divergent_start	aligned_end
Tb427_100030700	0.0296497	6.31917	0.396771	0.533264	0.875804	0.0575931	44681	145068	divergent_start	aligned_end
Tb427_100030800	0.095337	5.00149	1.72542	0.198399	0.694599	0.158266	47627	142122	divergent_start	aligned_end
Tb427_100030900	-0.0454564	4.70195	0.384118	0.539825	0.878729	0.0561449	49421	140328	divergent_start	aligned_end
Tb427_100031000	-0.0740409	8.15395	3.13152	0.086386	0.563017	0.249478	50858	138891	divergent_start	aligned_end
Tb427_100031100	-0.0630264	6.84509	1.89849	0.177871	0.673453	0.171693	54040	135709	divergent_start	aligned_end
Tb427_100031200	0.01245	4.16099	0.0231905	0.879925	0.976093	0.0105088	58697	131052	divergent_start	aligned_end
Tb427_100031300	0.00703171	3.37074	0.00572379	0.940167	0.988218	0.00514743	60206	129543	divergent_start	aligned_end
Tb427_100031400	-0.0540909	6.82633	1.56406	0.220199	0.715507	0.145386	61023	128726	divergent_start	aligned_end
Tb427_100031500	0.0241992	6.06713	0.247712	0.622116	0.910896	0.0405313	63207	126542	divergent_start	aligned_end
Tb427_100031600	0.00449173	6.43698	0.00829997	0.927982	0.987547	0.0054423	65587	124162	divergent_start	aligned_end
Tb427_100031700	-0.0572541	6.11051	1.33971	0.255709	0.739405	0.131117	68571	121178	divergent_start	aligned_end
Tb427_100031800	-0.00531252	6.44789	0.00827378	0.928095	0.987547	0.0054423	70760	118989	divergent_start	aligned_end
Tb427_100031900	-0.0159646	5.72826	0.0803648	0.778642	0.957114	0.0190365	73766	115983	divergent_start	aligned_end
Tb427_100032000	-0.00666033	7.16765	0.0319557	0.859259	0.973297	0.0117545	75713	114036	divergent_start	aligned_end
Tb427_100032100	-0.0131057	6.89299	0.0599548	0.808141	0.963914	0.0159618	78254	111495	divergent_start	aligned_end
Tb427_100032200	0.0741921	7.05813	6.31811	0.0172168	0.3784	0.422049	80618	109131	divergent_start	aligned_end
Tb427_100032300	0.0115398	6.81856	0.0633345	0.802921	0.96257	0.0165676	85999	103750	divergent_start	aligned_end
Tb427_100032400	0.0600392	4.34912	0.854085	0.362362	0.803114	0.0952227	89866	99883	divergent_start	aligned_end
Tb427_100032500	-0.0110499	6.15532	0.0409685	0.840889	0.969969	0.013242	90642	99107	divergent_start	aligned_end
Tb427_100032600	0.0690342	4.73558	1.20759	0.280063	0.757435	0.120655	92639	97110	divergent_start	aligned_end
Tb427_100032700	-0.0985458	2.46982	0.646317	0.427404	0.834944	0.0783425	94701	95048	divergent_start	aligned_end
Tb427_100032800	-0.0836591	5.79306	0.925071	0.343407	0.793407	0.100504	95629	94120	divergent_start	aligned_end
Tb427_100032900	0.0599715	5.77797	0.999895	0.324888	0.787574	0.103709	96536	93213	divergent_start	aligned_end
Tb427_100033000	0.0600059	6.1979	2.05125	0.161842	0.658493	0.181449	98839	90910	divergent_start	aligned_end
Tb427_100033100:pseudogene	0.103712	6.19966	3.85615	0.0583612	0.518418	0.28532	102325	87424	divergent_start	aligned_end
Tb427_100033200	0.0277748	8.64162	0.620182	0.436813	0.839054	0.07621	106633	83116	divergent_start	aligned_end
Tb427_100033300	-0.132712	9.58332	5.1599	0.0300249	0.445675	0.350982	115857	73892	divergent_start	aligned_end
Tb427_100033400	-0.0840025	9.58442	2.0148	0.165505	0.662361	0.178905	118180	71569	divergent_start	aligned_end
Tb427_100033500	-0.119189	9.5821	4.10269	0.05128	0.499249	0.301683	120503	69246	divergent_start	aligned_end
Tb427_100033600	0.00257764	7.16504	0.00394155	0.950333	0.990706	0.0040554	122863	66886	divergent_start	aligned_end
Tb427_100033700	-0.0105375	5.67055	0.0183486	0.893105	0.978217	0.0095647	128177	61572	divergent_start	aligned_end
Tb427_100033800	0.0271842	6.5901	0.6277	0.434074	0.837728	0.076897	130710	59039	divergent_start	aligned_end
Tb427_100033900	-0.0147859	6.77288	0.0772157	0.782906	0.95779	0.0187299	135284	54465	divergent_start	aligned_end
Tb427_100034000	-0.0330027	5.82291	0.553219	0.462468	0.852366	0.0693737	139768	49981	divergent_start	aligned_end
Tb427_100034100	-0.0124113	7.87578	0.14529	0.705613	0.937456	0.0280491	141210	48539	divergent_start	aligned_end
Tb427_100034200	-0.00320141	6.53977	0.00775488	0.93038	0.987547	0.0054423	147046	42703	divergent_start	aligned_end
Tb427_100034300	-0.338786	2.5403	4.61369	0.039444	0.475468	0.322879	150310	39439	divergent_start	aligned_end
Tb427_100034400	0.00932891	5.29064	0.029597	0.864498	0.974051	0.0114181	152446	37303	divergent_start	aligned_end
Tb427_100034500	-0.0289016	7.10594	0.510217	0.480258	0.855081	0.0679927	153822	35927	divergent_start	aligned_end
Tb427_100034600	-0.0460569	6.66463	1.70329	0.201227	0.698111	0.156076	157194	32555	divergent_start	aligned_end
Tb427_100034700	-0.0613719	7.63926	2.32268	0.137388	0.628508	0.201689	160511	29238	divergent_start	aligned_end
Tb427_100034800	-0.0523129	6.59487	1.13678	0.294364	0.767477	0.114935	164545	25204	divergent_start	aligned_end
Tb427_100034900	0.0348743	5.57177	0.593558	0.446735	0.84335	0.0739922	168688	21061	divergent_start	aligned_end
Tb427_100035000	-0.0970964	7.12727	6.15495	0.0185887	0.385395	0.414094	170064	19685	divergent_start	aligned_end
Tb427_100035100	-0.0180695	6.64708	0.163609	0.688564	0.930748	0.0311681	173436	16313	divergent_start	aligned_end
Tb427_100035200	-0.00760042	7.54912	0.0403682	0.842043	0.969969	0.013242	176755	12994	divergent_start	aligned_end
Tb427_100035300	-0.0369077	5.9999	0.398171	0.532547	0.875804	0.0575931	180788	8961	divergent_start	aligned_end
Tb427_100035400	-0.0460153	5.39972	0.916226	0.345692	0.793894	0.100237	184930	4819	divergent_start	aligned_end
Tb427_100035500	-0.333436	3.7649	11.1624	0.00214483	0.168454	0.773518	186256	3493	divergent_start	aligned_end
Tb427_100035600	-0.0343633	-0.3619	0.00728415	0.932521	0.987547	0.0054423	188866	883	divergent_start	aligned_end
Tb427_100035700	0.0246747	0.0904318	0.00552894	0.941192	0.988362	0.00508417	2302	138097	aligned_start	convergent_end
Tb427_100035800	0.0105501	4.40531	0.0190592	0.891068	0.978128	0.00960415	3186	137213	aligned_start	convergent_end
Tb427_100035900	0.0595759	5.8697	1.84028	0.184475	0.683418	0.165314	6726	133673	aligned_start	convergent_end
Tb427_100036000	-0.110625	6.26278	7.20081	0.0114695	0.330568	0.480739	8094	132305	aligned_start	convergent_end
Tb427_100036100	-0.00586833	6.06306	0.0103924	0.919442	0.985756	0.0062305	11017	129382	aligned_start	convergent_end
Tb427_100036200	-0.0420641	5.42408	0.555387	0.4616	0.8523	0.0694073	13845	126554	aligned_start	convergent_end
Tb427_100036300	-0.0579211	4.59323	0.638518	0.430179	0.836672	0.077445	16201	124198	aligned_start	convergent_end
Tb427_100036400	0.0607687	6.63156	0.960301	0.334511	0.790996	0.101826	17520	122879	aligned_start	convergent_end
Tb427_100036500	-0.0680647	5.84977	2.91442	0.0975427	0.580763	0.236001	20399	120000	aligned_start	convergent_end
Tb427_100036600	-0.0159691	4.60916	0.05123	0.822386	0.968035	0.0141088	22933	117466	aligned_start	convergent_end
Tb427_100036700	-0.0623779	2.81426	0.260021	0.613628	0.906479	0.0426423	23958	116441	aligned_start	convergent_end
Tb427_100036800	-0.0544456	6.79347	1.71201	0.200107	0.698111	0.156076	24815	115584	aligned_start	convergent_end
Tb427_100036900	0.0840723	4.42707	0.973228	0.331327	0.790648	0.102017	27296	113103	aligned_start	convergent_end
Tb427_100037000	0.0604243	6.08757	0.430766	0.516337	0.865857	0.0625536	30181	110218	aligned_start	convergent_end
Tb427_100037100	-0.119464	8.26791	2.76823	0.105982	0.589198	0.229739	32231	108168	aligned_start	convergent_end
Tb427_100037200	0.203527	2.42656	2.6011	0.116675	0.599926	0.221902	35398	105001	aligned_start	convergent_end
Tb427_100037300	-0.0597083	6.14967	1.5456	0.222878	0.718985	0.14328	38491	101908	aligned_start	convergent_end
Tb427_100037400	0.0392565	4.84386	0.598951	0.444697	0.842661	0.074347	40823	99576	aligned_start	convergent_end
Tb427_100037500	0.0129264	7.30711	0.106572	0.746221	0.946455	0.0239002	42333	98066	aligned_start	convergent_end
Tb427_100037600	-0.312356	1.92028	4.05344	0.0526144	0.504821	0.296862	47206	93193	aligned_start	convergent_end
Tb427_100037700	-0.0434297	5.55895	0.301339	0.58688	0.897101	0.0471585	48366	92033	aligned_start	convergent_end
Tb427_100037800	-0.0258256	4.13383	0.119014	0.732378	0.943302	0.0253491	49050	91349	aligned_start	convergent_end
Tb427_100037900	0.0629786	5.09483	1.38921	0.247286	0.735322	0.133522	50338	90061	aligned_start	convergent_end
Tb427_100038000	-0.076497	6.49283	1.92944	0.174475	0.670031	0.173905	53018	87381	aligned_start	convergent_end
Tb427_100038100	0.082684	5.70911	1.84313	0.184145	0.683418	0.165314	56668	83731	aligned_start	convergent_end
Tb427_100038200	0.00843378	5.56984	0.012539	0.911545	0.983399	0.0072702	58690	81709	aligned_start	convergent_end
Tb427_100038300	-0.0326233	5.88326	0.387505	0.538054	0.877788	0.0566105	60345	80054	aligned_start	convergent_end
Tb427_100038400	-0.179662	6.96565	6.23603	0.0178926	0.382581	0.417277	65739	74660	aligned_start	convergent_end
Tb427_100038500	-0.0960437	6.68556	3.17104	0.0845149	0.559536	0.252172	69727	70672	aligned_start	convergent_end
Tb427_100038600	-0.134085	5.65594	4.88683	0.0343812	0.462723	0.334679	73929	66470	aligned_start	convergent_end
Tb427_100038700	-0.0491014	5.76527	0.642857	0.428632	0.835159	0.0782306	74552	65847	aligned_start	convergent_end
Tb427_100038800	0.0462425	7.01566	1.38604	0.247815	0.736134	0.133043	75303	65096	aligned_start	convergent_end
Tb427_100038900	-0.429524	3.00324	10.4828	0.00281793	0.188636	0.724377	81162	59237	aligned_start	convergent_end
Tb427_100039100:pseudogene	-0.378123	-1.7229	0.312712	0.57994	0.89573	0.0478231	85036	55363	aligned_start	convergent_end
Tb427_100039200	0.0139827	5.95222	0.0957828	0.75897	0.951686	0.0215063	89148	51251	aligned_start	convergent_end
Tb427_100039300	0.0179902	6.50744	0.176259	0.677433	0.928565	0.0321876	92133	48266	aligned_start	convergent_end
Tb427_100039400	-0.0109596	6.09607	0.0503205	0.823942	0.968196	0.0140367	95150	45249	aligned_start	convergent_end
Tb427_100039500	-0.025417	6.48356	0.333018	0.567952	0.890905	0.0501688	98038	42361	aligned_start	convergent_end
Tb427_100039600	-0.0225913	7.02909	0.259614	0.613905	0.906479	0.0426423	100607	39792	aligned_start	convergent_end
Tb427_100039700	0.108573	7.05348	8.97733	0.00526467	0.2445	0.611721	104206	36193	aligned_start	convergent_end
Tb427_100039800	0.000183058	6.19944	1.84842e-05	0.996597	1	0	110885	29514	aligned_start	convergent_end
Tb427_100039900	0.0441638	4.49956	0.331006	0.569118	0.890905	0.0501688	113738	26661	aligned_start	convergent_end
Tb427_100040000	0.0595067	5.52363	0.435757	0.513933	0.864534	0.0632181	116224	24175	aligned_start	convergent_end
Tb427_100040100	-0.0107504	6.24212	0.0789281	0.780576	0.957114	0.0190365	118863	21536	aligned_start	convergent_end
Tb427_100040200	0.06359	6.44616	1.98872	0.168186	0.664313	0.177627	122825	17574	aligned_start	convergent_end
Tb427_100040300	0.0227251	6.59354	0.241127	0.626767	0.912373	0.0398275	125387	15012	aligned_start	convergent_end
Tb427_100040400	-0.0177154	5.40311	0.0465677	0.830526	0.968276	0.0140007	128501	11898	aligned_start	convergent_end
Tb427_100040500	-0.143845	5.86567	8.41862	0.00669104	0.260569	0.584078	129741	10658	aligned_start	convergent_end
Tb427_100040600	-0.0954728	4.27798	1.35475	0.253112	0.738357	0.131734	132292	8107	aligned_start	convergent_end
Tb427_100040700	0.0906145	5.24085	1.97979	0.169116	0.665803	0.176654	135878	4521	aligned_start	convergent_end
Tb427_100040800	-0.0986122	5.5592	2.09483	0.157589	0.654627	0.184006	137988	2411	aligned_start	convergent_end
Tb427_100040900	-0.0523678	3.6602	0.388373	0.537602	0.877377	0.0568139	162761	1788	divergent_start	convergent_end
Tb427_100041000	-0.00992089	5.81543	0.0290072	0.865842	0.974324	0.0112964	159532	5017	divergent_start	convergent_end
Tb427_100041100	0.0586368	6.28493	0.940721	0.339415	0.79201	0.101269	155894	8655	divergent_start	convergent_end
Tb427_100041200	0.0334333	7.29957	0.508542	0.480974	0.855081	0.0679927	150053	14496	divergent_start	convergent_end
Tb427_100041300	-0.127423	6.04899	3.80518	0.0599577	0.520077	0.283933	147696	16853	divergent_start	convergent_end
Tb427_100041400	0.0146807	5.10034	0.0728975	0.788909	0.959621	0.0179004	144773	19776	divergent_start	convergent_end
Tb427_100041500	0.149388	4.52905	3.79721	0.0602115	0.52085	0.283288	142728	21821	divergent_start	convergent_end
Tb427_100041600	0.0263655	4.92409	0.30669	0.583594	0.89597	0.0477067	139302	25247	divergent_start	convergent_end
Tb427_100041700	-0.0137184	6.28065	0.0605927	0.807144	0.963617	0.0160954	137379	27170	divergent_start	convergent_end
Tb427_100041800	0.0601286	5.72304	1.15041	0.29154	0.765824	0.115871	135263	29286	divergent_start	convergent_end
Tb427_100041900	-0.0197387	6.32031	0.19961	0.658065	0.922012	0.0352633	132743	31806	divergent_start	convergent_end
Tb427_100042000	0.0676493	4.79621	1.2077	0.280042	0.757435	0.120655	131014	33535	divergent_start	convergent_end
Tb427_100042100	0.0323548	5.52109	0.253654	0.617986	0.908859	0.0415036	127726	36823	divergent_start	convergent_end
Tb427_100042200	-0.0677459	5.14792	1.35734	0.252668	0.738064	0.131906	126390	38159	divergent_start	convergent_end
Tb427_100042300	-0.131902	5.763	7.53208	0.00988233	0.313169	0.504221	123649	40900	divergent_start	convergent_end
Tb427_100042400	0.0346087	6.27555	0.638428	0.430211	0.836672	0.077445	119063	45486	divergent_start	convergent_end
Tb427_100042500	0.0491056	7.64017	1.36004	0.252206	0.738064	0.131906	106335	58214	divergent_start	convergent_end
Tb427_100042600	0.0794103	6.79619	3.03392	0.0912115	0.56928	0.244674	102607	61942	divergent_start	convergent_end
Tb427_100042700	-0.00541047	6.04175	0.0155095	0.901674	0.980318	0.00863311	100344	64205	divergent_start	convergent_end
Tb427_100042800	0.00269672	8.04571	0.00572679	0.940152	0.988218	0.00514743	93294	71255	divergent_start	convergent_end
Tb427_100042900	-0.0562845	7.64388	0.149434	0.701652	0.937432	0.0280602	92414	72135	divergent_start	convergent_end
Tb427_100043000	0.178892	8.38213	4.17113	0.0494875	0.495337	0.305099	91812	72737	divergent_start	convergent_end
Tb427_100043100	0.0630366	5.7419	0.94425	0.338524	0.79201	0.101269	89324	75225	divergent_start	convergent_end
Tb427_100043200	-0.195031	4.26686	4.72581	0.0372726	0.473043	0.325099	87616	76933	divergent_start	convergent_end
Tb427_100043300	0.0829082	6.75325	4.38996	0.0442065	0.481663	0.317257	79653	84896	divergent_start	convergent_end
Tb427_100043400	-0.0154817	6.77548	0.131071	0.71972	0.940792	0.0265063	76862	87687	divergent_start	convergent_end
Tb427_100043500	0.0574995	6.49682	1.61435	0.213103	0.708839	0.149452	73479	91070	divergent_start	convergent_end
Tb427_100043600	0.0303309	6.27433	0.517335	0.477236	0.855081	0.0679927	68933	95616	divergent_start	convergent_end
Tb427_100043700	-0.072562	6.48406	2.04492	0.162471	0.659022	0.1811	65514	99035	divergent_start	convergent_end
Tb427_100043800	0.0973765	6.1116	3.73561	0.0622154	0.522481	0.281929	61209	103340	divergent_start	convergent_end
Tb427_100043900	-0.000934137	8.96145	0.000279831	0.986758	0.998971	0.000447264	60182	104367	divergent_start	convergent_end
Tb427_100044000	-0.067495	8.94645	1.73851	0.19675	0.692736	0.159432	59096	105453	divergent_start	convergent_end
Tb427_100044100	0.0400343	5.76595	0.688692	0.412799	0.826855	0.0825708	57226	107323	divergent_start	convergent_end
Tb427_100044200	0.00588646	3.68889	0.00234913	0.961647	0.992861	0.00311139	55053	109496	divergent_start	convergent_end
Tb427_100044300	0.0619097	4.96186	1.15519	0.290557	0.765229	0.116208	51737	112812	divergent_start	convergent_end
Tb427_100044400	0.0756991	8.42029	2.78619	0.104901	0.589198	0.229739	46522	118027	divergent_start	convergent_end
Tb427_100044500	0.0143262	5.38203	0.0644391	0.801247	0.962512	0.0165939	45078	119471	divergent_start	convergent_end
Tb427_100044600	-0.0798663	6.66595	3.61481	0.0663659	0.532241	0.273892	42522	122027	divergent_start	convergent_end
Tb427_100044700	0.0901521	5.48474	1.79056	0.190353	0.685752	0.163833	40652	123897	divergent_start	convergent_end
Tb427_100044800	-0.00851345	6.06667	0.0204338	0.887234	0.976348	0.0103952	39174	125375	divergent_start	convergent_end
Tb427_100044900	0.0558827	5.38473	0.564954	0.457801	0.850483	0.0703341	33200	131349	divergent_start	convergent_end
Tb427_100045000	-0.0952893	5.76999	2.97259	0.0944003	0.575448	0.239994	31477	133072	divergent_start	convergent_end
Tb427_100045100	0.0261572	4.96959	0.170188	0.682714	0.929027	0.0319715	30001	134548	divergent_start	convergent_end
Tb427_100045200	-0.0265511	7.53293	0.56372	0.458288	0.850483	0.0703341	25370	139179	divergent_start	convergent_end
Tb427_100045300	-0.433787	-0.0620761	1.69815	0.201891	0.698111	0.156076	24501	140048	divergent_start	convergent_end
Tb427_100045400	-0.0156412	5.88839	0.128201	0.722672	0.941142	0.0263446	21764	142785	divergent_start	convergent_end
Tb427_100045500:pseudogene	-0.0790682	6.90317	0.27784	0.60178	0.902705	0.0444542	21014	143535	divergent_start	convergent_end
Tb427_100045600	-0.340345	7.37149	4.10865	0.0511209	0.499083	0.301827	20359	144190	divergent_start	convergent_end
Tb427_100045700	-0.129365	4.90144	3.66195	0.0647106	0.528788	0.276718	17391	147158	divergent_start	convergent_end
Tb427_100045800	0.0966619	-0.205475	0.105763	0.747152	0.946785	0.0237486	16522	148027	divergent_start	convergent_end
Tb427_100045900	-0.0114972	6.26244	0.0452591	0.832887	0.968964	0.0136923	13539	151010	divergent_start	convergent_end
Tb427_100046000	0.0374526	7.7015	1.15172	0.29127	0.765824	0.115871	5436	159113	divergent_start	convergent_end
Tb427_100046100	0.0392427	6.91964	0.596404	0.445658	0.843144	0.074098	2597	161952	divergent_start	convergent_end
Tb427_100046300	-0.0634071	6.37769	1.03008	0.317803	0.780991	0.107354	1904	24445	divergent_start	convergent_end
Tb427_100046400	0.170847	4.93844	10.114	0.00327533	0.203344	0.691768	4853	21496	divergent_start	convergent_end
Tb427_100046500	-0.0242623	4.71254	0.146657	0.704299	0.937456	0.0280491	6289	20060	divergent_start	convergent_end
Tb427_100046600	0.0492828	5.24585	0.462562	0.501353	0.86039	0.0653045	7495	18854	divergent_start	convergent_end
Tb427_100046700	-0.029588	3.8657	0.172269	0.680891	0.928565	0.0321876	8582	17767	divergent_start	convergent_end
Tb427_100046800	-0.0295914	4.2751	0.15294	0.698351	0.935335	0.0290326	9213	17136	divergent_start	convergent_end
Tb427_100046900	-0.0526671	7.20112	0.888283	0.353051	0.796526	0.0987999	10038	16311	divergent_start	convergent_end
Tb427_100047000	-0.0521254	3.41886	0.285504	0.596834	0.900339	0.0455937	11951	14398	divergent_start	convergent_end
Tb427_100047100	-0.0606278	3.79772	0.558277	0.460447	0.851245	0.0699453	12908	13441	divergent_start	convergent_end
Tb427_100047200	-0.239743	4.59907	9.96078	0.00348829	0.20893	0.679999	14129	12220	divergent_start	convergent_end
Tb427_100047300	0.0239272	5.98181	0.166921	0.685602	0.929784	0.0316177	15391	10958	divergent_start	convergent_end
Tb427_100047400	-0.102564	6.07247	4.72198	0.0373446	0.47337	0.324799	17679	8670	divergent_start	convergent_end
Tb427_100047500	0.00621062	6.10233	0.00708701	0.933438	0.987547	0.0054423	19013	7336	divergent_start	convergent_end
Tb427_100047600	-0.0719327	4.81545	1.01472	0.321381	0.785422	0.104897	21900	4449	divergent_start	convergent_end
Tb427_100047700:pseudogene	-0.442743	-0.318276	2.0636	0.160623	0.658262	0.181601	23962	2387	divergent_start	convergent_end
Tb427_100048000	-0.322635	3.52007	6.06281	0.0194156	0.390144	0.408776	101549	4700	divergent_start	convergent_end
Tb427_100048100:pseudogene	-0.11307	3.34571	0.975223	0.330839	0.790402	0.102152	100540	5709	divergent_start	convergent_end
Tb427_100048200	0.161339	2.4903	1.77204	0.192599	0.688451	0.162127	98787	7462	divergent_start	convergent_end
Tb427_100048300	0.0142658	5.07422	0.023325	0.87958	0.976093	0.0105088	94152	12097	divergent_start	convergent_end
Tb427_100048400	-0.0706493	5.30636	1.14056	0.293578	0.76719	0.115097	92435	13814	divergent_start	convergent_end
Tb427_100048500	0.0635862	6.44906	0.753881	0.391759	0.815325	0.088669	91198	15051	divergent_start	convergent_end
Tb427_100048600	-0.0546575	5.18739	0.894297	0.351449	0.796526	0.0987999	89977	16272	divergent_start	convergent_end
Tb427_100048700	0.0468884	7.62441	1.05476	0.312167	0.779629	0.108112	86352	19897	divergent_start	convergent_end
Tb427_100048800	0.062544	6.45658	2.11018	0.156123	0.653508	0.184749	84275	21974	divergent_start	convergent_end
Tb427_100048900	0.00500345	6.97695	0.0199334	0.888614	0.976804	0.0101925	80946	25303	divergent_start	convergent_end
Tb427_100049000	0.0146578	5.68553	0.0488781	0.826441	0.968272	0.0140028	79572	26677	divergent_start	convergent_end
Tb427_100049100	-0.0734801	6.28658	1.0796	0.306627	0.775425	0.11046	78039	28210	divergent_start	convergent_end
Tb427_100049200	0.0454041	6.14558	0.789465	0.380937	0.810956	0.0910025	76178	30071	divergent_start	convergent_end
Tb427_100049300	-0.00502004	4.70934	0.00249624	0.960465	0.992398	0.00331426	74980	31269	divergent_start	convergent_end
Tb427_100049400	0.171723	3.09819	3.35729	0.0762918	0.548673	0.260687	74249	32000	divergent_start	convergent_end
Tb427_100049500	-0.073587	3.48197	1.21871	0.302665	0.773233	0.11169	73536	32713	divergent_start	convergent_end
Tb427_100049600	-0.00624985	10.6875	0.0131952	0.90927	0.983291	0.00731802	70669	35580	divergent_start	convergent_end
Tb427_100049700	0.0390937	10.6195	0.490462	0.488816	0.855592	0.0677334	67509	38740	divergent_start	convergent_end
Tb427_100049800	0.0120199	10.6882	0.0600575	0.80798	0.963914	0.0159618	64349	41900	divergent_start	convergent_end
Tb427_100049900	-0.0146407	5.69666	0.119223	0.732154	0.943302	0.0253491	62877	43372	divergent_start	convergent_end
Tb427_100050000	0.137058	4.15862	1.79638	0.189653	0.685338	0.164095	62052	44197	divergent_start	convergent_end
Tb427_100050100:pseudogene	0.0787019	5.49913	1.76103	0.19395	0.690342	0.160936	59582	46667	divergent_start	convergent_end
Tb427_100050200	-0.13315	5.03132	5.21789	0.02918	0.439503	0.357038	58437	47812	divergent_start	convergent_end
Tb427_100050300	0.0634018	2.833	0.400797	0.531207	0.875804	0.0575931	57804	48445	divergent_start	convergent_end
Tb427_100050400	-0.00105524	4.3826	0.000195123	0.988942	0.999068	0.000404761	56611	49638	divergent_start	convergent_end
Tb427_100050500	0.0683855	7.75191	2.93074	0.0966492	0.578878	0.237413	54779	51470	divergent_start	convergent_end
Tb427_100050600	0.0277365	6.10387	0.502095	0.483745	0.855174	0.0679454	52302	53947	divergent_start	convergent_end
Tb427_100050700	-0.146881	3.69093	3.20506	0.0829408	0.557023	0.254127	51409	54840	divergent_start	convergent_end
Tb427_100050800	0.0966887	5.52616	4.44079	0.0430712	0.479774	0.318964	50148	56101	divergent_start	convergent_end
Tb427_100050900	-0.0458984	4.7959	0.35449	0.555798	0.887228	0.0519647	48995	57254	divergent_start	convergent_end
Tb427_100051000	-0.187727	3.28184	5.78425	0.0221693	0.409114	0.388156	48098	58151	divergent_start	convergent_end
Tb427_100051100	0.0462832	3.99914	0.341902	0.562861	0.889164	0.0510181	46986	59263	divergent_start	convergent_end
Tb427_100051200	-0.0679068	6.1575	1.04831	0.313627	0.780017	0.107896	45834	60415	divergent_start	convergent_end
Tb427_100051300	-0.0769705	5.02475	1.18445	0.284634	0.76074	0.118764	43671	62578	divergent_start	convergent_end
Tb427_100051400	0.0212978	5.08843	0.219761	0.642422	0.916631	0.0378052	41889	64360	divergent_start	convergent_end
Tb427_100051500	-0.926699	-0.0344395	9.46691	0.00428238	0.226083	0.645731	41221	65028	divergent_start	convergent_end
Tb427_100051600	0.0703606	6.10446	0.964339	0.333512	0.790701	0.101988	37846	68403	divergent_start	convergent_end
Tb427_100051700	0.0150663	6.21789	0.11639	0.735229	0.943302	0.0253491	36569	69680	divergent_start	convergent_end
Tb427_100051800	-0.0334015	7.11914	0.628796	0.433676	0.837728	0.076897	34810	71439	divergent_start	convergent_end
Tb427_100051900	-0.0603161	7.06697	1.69686	0.202058	0.698111	0.156076	31775	74474	divergent_start	convergent_end
Tb427_100052000	0.0157009	3.32219	0.0230978	0.880164	0.976093	0.0105088	31100	75149	divergent_start	convergent_end
Tb427_100052100:pseudogene	0.16461	6.15193	11.2459	0.00207486	0.166021	0.779836	27461	78788	divergent_start	convergent_end
Tb427_100052200	0.226908	2.96855	5.35849	0.0272378	0.429185	0.367356	26502	79747	divergent_start	convergent_end
Tb427_100052300	-0.0737656	5.64369	1.11031	0.299958	0.771533	0.112646	25127	81122	divergent_start	convergent_end
Tb427_100052400	-0.0364694	4.72196	0.28768	0.595445	0.899914	0.0457988	24247	82002	divergent_start	convergent_end
Tb427_100052500	0.146274	5.09783	4.51128	0.0415497	0.478012	0.320561	22872	83377	divergent_start	convergent_end
Tb427_100052600	-0.0341482	6.35696	0.49599	0.486395	0.855174	0.0679454	21097	85152	divergent_start	convergent_end
Tb427_100052700	0.111935	4.77579	2.86534	0.100287	0.583806	0.233732	19463	86786	divergent_start	convergent_end
Tb427_100052800	0.0519021	5.70583	0.752428	0.39221	0.815325	0.088669	17056	89193	divergent_start	convergent_end
Tb427_100052900	0.0806768	5.27007	2.21025	0.146949	0.642087	0.192406	15830	90419	divergent_start	convergent_end
Tb427_100053000	0.080761	5.88015	2.88581	0.099132	0.581845	0.235193	13921	92328	divergent_start	convergent_end
Tb427_100053100	-0.00494011	7.18527	0.00893671	0.925278	0.987362	0.00552363	11718	94531	divergent_start	convergent_end
Tb427_100053200	0.000463735	6.32678	7.45931e-05	0.993163	1	0	8761	97488	divergent_start	convergent_end
Tb427_100053300	0.118796	5.60657	3.32216	0.077771	0.553488	0.256892	6964	99285	divergent_start	convergent_end
Tb427_100053400	0.0317637	4.75923	0.170072	0.682816	0.929027	0.0319715	5880	100369	divergent_start	convergent_end
Tb427_100053500:pseudogene	0.139987	7.36009	9.36396	0.00447124	0.230065	0.638149	4076	102173	divergent_start	convergent_end
Tb427_100053600	0.0834386	3.70466	0.799698	0.377905	0.809348	0.0918647	3525	102724	divergent_start	convergent_end
Tb427_100053700	0.0339495	-1.35955	0.00354628	0.952886	0.991114	0.00387656	2640	103609	divergent_start	convergent_end
Tb427_100053800	-0.161281	3.74955	1.03423	0.316846	0.78095	0.107377	2136	189413	divergent_start	convergent_end
Tb427_100053900	0.0227865	6.36223	0.0674261	0.796796	0.961195	0.0171887	2955	188594	divergent_start	convergent_end
Tb427_100054000	-0.100117	5.5332	2.48294	0.124989	0.612215	0.213096	4178	187371	divergent_start	convergent_end
Tb427_100054100	0.0691813	5.21194	1.4154	0.242973	0.731979	0.135501	5565	185984	divergent_start	convergent_end
Tb427_100054200	-0.0224044	7.72592	0.378374	0.542854	0.880327	0.0553561	6567	184982	divergent_start	convergent_end
Tb427_100054300	0.0304067	4.67118	0.116768	0.734815	0.943302	0.0253491	11083	180466	divergent_start	convergent_end
Tb427_100054400	-0.0630397	7.70548	0.388719	0.537422	0.877346	0.0568289	12527	179022	divergent_start	convergent_end
Tb427_100054500	0.0371228	5.55907	0.33425	0.567241	0.890905	0.0501688	13278	178271	divergent_start	convergent_end
Tb427_100054600	-0.436576	0.123984	2.34105	0.135897	0.627785	0.202189	14834	176715	divergent_start	convergent_end
Tb427_100054700	0.149437	4.21951	3.75101	0.0617077	0.522481	0.281929	15538	176011	divergent_start	convergent_end
Tb427_100054800:pseudogene	-0.0361645	5.67116	0.41264	0.525239	0.872811	0.0590797	16486	175063	divergent_start	convergent_end
Tb427_100054900	0.0275145	6.53124	0.312024	0.580355	0.89573	0.0478231	18217	173332	divergent_start	convergent_end
Tb427_100055000	-0.0961862	3.05088	1.00259	0.324247	0.786953	0.104051	20108	171441	divergent_start	convergent_end
Tb427_100055200	-0.0429937	4.52741	0.612073	0.439798	0.841446	0.0749735	23336	168213	divergent_start	convergent_end
Tb427_100055300	0.0588937	4.5292	0.192056	0.664175	0.924501	0.0340926	24482	167067	divergent_start	convergent_end
Tb427_100055400	0.0333319	5.12975	0.327835	0.570965	0.891708	0.0497772	25442	166107	divergent_start	convergent_end
Tb427_100055500	-0.0126094	5.50678	0.0425162	0.837954	0.969821	0.0133085	27064	164485	divergent_start	convergent_end
Tb427_100055600	-0.0764602	2.93586	0.601788	0.44363	0.842614	0.0743714	31972	159577	divergent_start	convergent_end
Tb427_100055800	0.051759	7.07023	2.15834	0.151626	0.645718	0.189957	41053	150496	divergent_start	convergent_end
Tb427_100055900	-0.00438872	6.53612	0.0123212	0.912314	0.983399	0.0072702	45226	146323	divergent_start	convergent_end
Tb427_100056000	-0.0286438	4.48782	0.203341	0.655099	0.921253	0.0356209	49906	141643	divergent_start	convergent_end
Tb427_100056100	-0.0179013	5.54891	0.06967	0.793522	0.960248	0.0176165	53667	137882	divergent_start	convergent_end
Tb427_100056200	-0.0360339	5.46166	0.471283	0.497375	0.859774	0.0656157	56814	134735	divergent_start	convergent_end
Tb427_100056300	-0.105959	5.68488	4.15471	0.049911	0.495337	0.305099	58799	132750	divergent_start	convergent_end
Tb427_100056400	-0.130193	5.28977	6.89181	0.013201	0.350185	0.455702	61025	130524	divergent_start	convergent_end
Tb427_100056500	0.0269672	7.67713	0.397857	0.532707	0.875804	0.0575931	63095	128454	divergent_start	convergent_end
Tb427_100056600	-0.172718	4.14015	4.02341	0.0534471	0.505628	0.296169	71285	120264	divergent_start	convergent_end
Tb427_100056700	-0.00118235	6.57778	0.000956268	0.975524	0.996242	0.00163497	79795	111754	divergent_start	convergent_end
Tb427_100056800	-0.00814346	5.03721	0.0167742	0.897766	0.979628	0.00893871	84363	107186	divergent_start	convergent_end
Tb427_100056900	-0.0400002	6.80006	1.39642	0.246089	0.733968	0.134323	86250	105299	divergent_start	convergent_end
Tb427_100057000	0.00644182	4.34964	0.00720706	0.932878	0.987547	0.0054423	89340	102209	divergent_start	convergent_end
Tb427_100057100	0.0752828	5.95359	1.00385	0.323948	0.786492	0.104306	90494	101055	divergent_start	convergent_end
Tb427_100057200	-0.0803964	5.62643	2.34162	0.135851	0.627785	0.202189	91896	99653	divergent_start	convergent_end
Tb427_100057300	0.0489913	6.37543	1.45244	0.237032	0.731246	0.135937	96166	95383	divergent_start	convergent_end
Tb427_100057400	-0.0246183	7.3179	0.516192	0.477719	0.855081	0.0679927	98819	92730	divergent_start	convergent_end
Tb427_100057500	-0.0155693	7.32754	0.164135	0.688091	0.930723	0.0311798	99539	92010	divergent_start	convergent_end
Tb427_100057600	-0.0490835	8.40807	1.64492	0.208926	0.70305	0.153014	100303	91246	divergent_start	convergent_end
Tb427_100057700	0.0313389	7.51	0.214909	0.646106	0.91773	0.037285	114132	77417	divergent_start	convergent_end
Tb427_100057800	0.0407882	7.51363	0.338986	0.564523	0.889496	0.050856	115567	75982	divergent_start	convergent_end
Tb427_100057900	-0.0465665	7.77063	1.65001	0.20824	0.702545	0.153326	116523	75026	divergent_start	convergent_end
Tb427_100058000	0.00012354	7.9858	1.21778e-05	0.997237	1	0	121133	70416	divergent_start	convergent_end
Tb427_100058100	0.0363289	7.00319	0.322857	0.573888	0.892962	0.0491672	125780	65769	divergent_start	convergent_end
Tb427_100058200	-0.00878825	6.46198	0.0272635	0.869898	0.974324	0.0112964	128369	63180	divergent_start	convergent_end
Tb427_100058300	-0.066801	5.18392	1.1098	0.300068	0.771533	0.112646	133257	58292	divergent_start	convergent_end
Tb427_100058400	0.066725	5.67447	2.08245	0.158784	0.655582	0.183373	134527	57022	divergent_start	convergent_end
Tb427_100058500	0.00553386	7.23123	0.00912234	0.924509	0.98696	0.00570059	136646	54903	divergent_start	convergent_end
Tb427_100058600	-0.160559	6.09973	3.04541	0.0906276	0.567364	0.246138	140410	51139	divergent_start	convergent_end
Tb427_100058700	-0.016095	5.86713	0.128283	0.722587	0.941142	0.0263446	141114	50435	divergent_start	convergent_end
Tb427_100058800	0.0143623	6.04504	0.025119	0.875074	0.975954	0.0105708	143298	48251	divergent_start	convergent_end
Tb427_100058900	-0.0226071	5.12851	0.116613	0.734985	0.943302	0.0253491	144121	47428	divergent_start	convergent_end
Tb427_100059000	0.0882109	5.26187	1.81452	0.187493	0.685332	0.164099	145873	45676	divergent_start	convergent_end
Tb427_100059100	-0.0368539	5.59078	0.650804	0.425821	0.834875	0.0783784	148002	43547	divergent_start	convergent_end
Tb427_100059200	-0.0151127	5.94945	0.0599457	0.808155	0.963914	0.0159618	151533	40016	divergent_start	convergent_end
Tb427_100059300	-0.0755327	5.35605	1.83032	0.185635	0.684437	0.164666	153876	37673	divergent_start	convergent_end
Tb427_100059400	-0.14342	4.57169	5.77261	0.0222934	0.410573	0.38661	156179	35370	divergent_start	convergent_end
Tb427_100059500	-0.147785	3.24254	1.23025	0.275681	0.751936	0.123819	157841	33708	divergent_start	convergent_end
Tb427_100059600	0.0260089	5.9723	0.349816	0.5584	0.888614	0.0512871	158675	32874	divergent_start	convergent_end
Tb427_100059700	-0.0444222	3.34274	0.200926	0.657015	0.921674	0.0354224	160961	30588	divergent_start	convergent_end
Tb427_100059800	-0.0198533	5.11089	0.128126	0.722749	0.941142	0.0263446	161995	29554	divergent_start	convergent_end
Tb427_100059900	-0.0996154	5.73636	3.91593	0.0565493	0.512094	0.29065	163984	27565	divergent_start	convergent_end
Tb427_100060000	0.0379621	5.02251	0.354285	0.555911	0.887228	0.0519647	166698	24851	divergent_start	convergent_end
Tb427_100060100	0.0618333	8.1225	2.42433	0.129366	0.618856	0.20841	169195	22354	divergent_start	convergent_end
Tb427_100060200	0.210986	10.3416	4.78461	0.0361868	0.470409	0.327524	170080	21469	divergent_start	convergent_end
Tb427_100060300	0.0629698	4.10528	0.710337	0.405629	0.822333	0.0849522	172072	19477	divergent_start	convergent_end
Tb427_100060400	0.110906	10.5482	0.781247	0.383397	0.811397	0.0907667	173846	17703	divergent_start	convergent_end
Tb427_100060500	-0.027299	4.11509	0.135698	0.715038	0.939623	0.0270466	175838	15711	divergent_start	convergent_end
Tb427_100060600	0.0207866	5.87598	0.212831	0.647699	0.91829	0.0370199	176789	14760	divergent_start	convergent_end
Tb427_100060700	0.0908155	4.13913	1.10608	0.300865	0.772118	0.112316	179549	12000	divergent_start	convergent_end
Tb427_100060800	0.00645565	4.57462	0.0103999	0.919413	0.985756	0.0062305	180847	10702	divergent_start	convergent_end
Tb427_100060900	0.0322791	6.48469	0.291238	0.593189	0.899266	0.0461116	182988	8561	divergent_start	convergent_end
Tb427_100061000	0.0251101	6.2434	0.0766357	0.783702	0.958013	0.0186284	186319	5230	divergent_start	convergent_end
Tb427_100061100	-0.00301821	6.79223	0.0032217	0.955092	0.991188	0.00384412	187615	3934	divergent_start	convergent_end
Tb427_100061200	-0.00236687	5.42449	0.000642337	0.979939	0.997326	0.00116292	190400	1149	divergent_start	convergent_end
Tb427_100061300	0.0240216	0.274172	0.0084947	0.927144	0.987547	0.0054423	213926	774	divergent_start	convergent_end
Tb427_100061400	-0.0877715	2.30211	0.517106	0.477333	0.855081	0.0679927	213000	1700	divergent_start	convergent_end
Tb427_100061500:pseudogene	0.0201417	3.55759	0.0287589	0.866412	0.974324	0.0112964	212023	2677	divergent_start	convergent_end
Tb427_100061600	0.0792531	4.79943	1.06138	0.310677	0.779433	0.108221	210438	4262	divergent_start	convergent_end
Tb427_100061700	-0.0779779	5.3204	0.638218	0.430286	0.836672	0.077445	207880	6820	divergent_start	convergent_end
Tb427_100061800	0.0208481	8.55139	0.298232	0.588806	0.898328	0.0465651	204741	9959	divergent_start	convergent_end
Tb427_100061900	0.0141596	5.3693	0.0937792	0.761423	0.952779	0.0210077	201512	13188	divergent_start	convergent_end
Tb427_100062000	-0.0332235	6.47599	0.54946	0.46398	0.85316	0.0689695	199273	15427	divergent_start	convergent_end
Tb427_100062100	0.0348588	3.24738	0.0893913	0.766899	0.955481	0.0197778	198195	16505	divergent_start	convergent_end
Tb427_100062200	0.0317621	8.90945	0.542234	0.466908	0.85316	0.0689695	195024	19676	divergent_start	convergent_end
Tb427_100062300	0.011866	7.46671	0.14065	0.710126	0.938631	0.0275052	191582	23118	divergent_start	convergent_end
Tb427_100062400	0.0590184	6.29965	1.95059	0.1722	0.667045	0.175845	189452	25248	divergent_start	convergent_end
Tb427_100062500	-0.0410926	7.52825	0.543639	0.466336	0.85316	0.0689695	187918	26782	divergent_start	convergent_end
Tb427_100062600	0.0787531	7.71834	2.96671	0.094713	0.575557	0.239912	172688	42012	divergent_start	convergent_end
Tb427_100062700	0.178634	3.46851	1.91839	0.175678	0.671038	0.173253	171421	43279	divergent_start	convergent_end
Tb427_100062800	0.0871331	4.93181	2.32867	0.1369	0.628508	0.201689	167937	46763	divergent_start	convergent_end
Tb427_100062900	0.147054	6.14066	7.07986	0.012116	0.335745	0.47399	163684	51016	divergent_start	convergent_end
Tb427_100063000	-0.00981677	6.30436	0.047158	0.829472	0.968276	0.0140007	160535	54165	divergent_start	convergent_end
Tb427_100063100	0.00653111	6.88522	0.0187039	0.892081	0.978128	0.00960415	158800	55900	divergent_start	convergent_end
Tb427_100063200	-0.0469979	5.70279	0.764423	0.388506	0.814217	0.0892598	155194	59506	divergent_start	convergent_end
Tb427_100063300	0.0721698	6.14918	2.10341	0.156767	0.653886	0.184498	152445	62255	divergent_start	convergent_end
Tb427_100063400	0.0548544	5.61755	1.29372	0.263865	0.741231	0.130047	149455	65245	divergent_start	convergent_end
Tb427_100063500	0.0450307	5.94108	0.79678	0.378766	0.809372	0.0918518	146983	67717	divergent_start	convergent_end
Tb427_100063600	-0.0347219	5.93424	0.461265	0.501949	0.860718	0.0651393	144511	70189	divergent_start	convergent_end
Tb427_100063700	0.044299	6.97723	1.34312	0.255117	0.739345	0.131153	142342	72358	divergent_start	convergent_end
Tb427_100063800:pseudogene	0.0164821	4.43049	0.0410573	0.840719	0.969969	0.013242	137760	76940	divergent_start	convergent_end
Tb427_100063900:pseudogene	-0.0530589	5.2726	0.798525	0.378251	0.809348	0.0918647	134814	79886	divergent_start	convergent_end
Tb427_100064000	-0.0517786	5.23913	0.65958	0.422749	0.832973	0.0793689	132444	82256	divergent_start	convergent_end
Tb427_100064100	-0.0416334	5.25046	0.524757	0.474118	0.855081	0.0679927	130400	84300	divergent_start	convergent_end
Tb427_100064200:pseudogene	0.0303355	6.75001	0.351648	0.557377	0.888256	0.0514617	123871	90829	divergent_start	convergent_end
Tb427_100064300	0.0374666	7.28493	1.19994	0.281565	0.758692	0.119934	119400	95300	divergent_start	convergent_end
Tb427_100064400	-0.0201947	4.56657	0.0877214	0.769021	0.955481	0.0197778	118247	96453	divergent_start	convergent_end
Tb427_100064500	-0.0326671	6.62481	0.467587	0.499054	0.860046	0.0654783	116759	97941	divergent_start	convergent_end
Tb427_100064600	0.144826	5.68504	4.36909	0.0446821	0.482475	0.316525	114723	99977	divergent_start	convergent_end
Tb427_100064700	0.0113494	9.61264	0.0636207	0.802486	0.96257	0.0165676	108909	105791	divergent_start	convergent_end
Tb427_100064800	0.101134	6.92392	1.03843	0.31588	0.78095	0.107377	104010	110690	divergent_start	convergent_end
Tb427_100064900	-0.00521786	7.48258	0.0105741	0.918744	0.985429	0.00637485	102365	112335	divergent_start	convergent_end
Tb427_100065000	-0.113241	6.55339	4.84061	0.0351851	0.466509	0.33114	100953	113747	divergent_start	convergent_end
Tb427_100065100	-0.0214064	6.28728	0.310695	0.581158	0.89597	0.0477067	98367	116333	divergent_start	convergent_end
Tb427_100065200	0.0639802	5.65927	2.17514	0.150094	0.645189	0.190313	96343	118357	divergent_start	convergent_end
Tb427_100065300	0.0127624	6.22139	0.108111	0.744461	0.946306	0.0239684	93654	121046	divergent_start	convergent_end
Tb427_100065400	0.0644824	4.56578	0.617198	0.437908	0.840212	0.0756113	92464	122236	divergent_start	convergent_end
Tb427_100065500	0.0434091	5.2468	0.559103	0.460118	0.851128	0.0700049	89058	125642	divergent_start	convergent_end
Tb427_100065600	0.00826835	5.49477	0.0161539	0.899663	0.980099	0.00872987	87339	127361	divergent_start	convergent_end
Tb427_100065700	0.0585564	7.83636	2.42689	0.129171	0.618856	0.20841	76596	138104	divergent_start	convergent_end
Tb427_100065800	-0.0802718	6.32026	3.74875	0.0617818	0.522481	0.281929	73564	141136	divergent_start	convergent_end
Tb427_100065900	0.0280663	7.26449	0.482629	0.492281	0.857519	0.0667565	68783	145917	divergent_start	convergent_end
Tb427_100066000	0.0138846	6.01825	0.0777501	0.782176	0.957785	0.0187319	65992	148708	divergent_start	convergent_end
Tb427_100066100	-0.00269208	6.40096	0.00207209	0.963977	0.993274	0.00293095	64053	150647	divergent_start	convergent_end
Tb427_100066200	-0.00709652	0.87216	0.00110019	0.973747	0.995428	0.00199011	62611	152089	divergent_start	convergent_end
Tb427_100066300	7.46015e-05	5.95782	2.52006e-06	0.998743	1	0	59886	154814	divergent_start	convergent_end
Tb427_100066400	0.0658405	6.42256	2.7148	0.109273	0.592773	0.227111	56674	158026	divergent_start	convergent_end
Tb427_100066500	-0.00743685	6.85302	0.0154901	0.901735	0.980318	0.00863311	53472	161228	divergent_start	convergent_end
Tb427_100066600	0.047059	4.7496	0.586685	0.449355	0.844231	0.0735389	50688	164012	divergent_start	convergent_end
Tb427_100066700	0.0608925	4.77921	0.77776	0.384448	0.812239	0.0903161	49020	165680	divergent_start	convergent_end
Tb427_100066800	0.0730902	4.4304	1.02522	0.31893	0.782481	0.106526	47352	167348	divergent_start	convergent_end
Tb427_100066900	0.0108276	5.81146	0.0431879	0.836698	0.969505	0.0134498	45196	169504	divergent_start	convergent_end
Tb427_100067000	0.0992927	6.62216	3.61757	0.0662674	0.532241	0.273892	42417	172283	divergent_start	convergent_end
Tb427_100067100	-0.0879397	1.19083	0.164774	0.687518	0.930669	0.0312047	41858	172842	divergent_start	convergent_end
Tb427_100067200:pseudogene	0.130187	4.08649	2.49946	0.123786	0.61135	0.21371	40996	173704	divergent_start	convergent_end
Tb427_100067300	-0.0730853	6.52777	2.34017	0.135967	0.627785	0.202189	39093	175607	divergent_start	convergent_end
Tb427_100067400	0.0915282	5.1349	3.53333	0.0693401	0.540178	0.267463	37477	177223	divergent_start	convergent_end
Tb427_100067500	0.0177778	7.40027	0.247876	0.622002	0.910896	0.0405313	34395	180305	divergent_start	convergent_end
Tb427_100067600	0.0864539	6.18763	4.72657	0.0372584	0.473043	0.325099	32006	182694	divergent_start	convergent_end
Tb427_100067700	-0.035647	7.9162	0.912279	0.346718	0.793894	0.100237	25978	188722	divergent_start	convergent_end
Tb427_100067800	0.0979505	5.31127	3.59804	0.066966	0.534579	0.271988	24111	190589	divergent_start	convergent_end
Tb427_100067900	-0.018056	6.35876	0.0978381	0.756483	0.950312	0.0221337	22093	192607	divergent_start	convergent_end
Tb427_100068000	-0.0198137	6.36302	0.101961	0.751579	0.94855	0.02294	20111	194589	divergent_start	convergent_end
Tb427_100068100	0.0676633	5.01706	0.566342	0.457254	0.850323	0.0704161	19459	195241	divergent_start	convergent_end
Tb427_100068200	0.0151978	4.36129	0.0319354	0.859304	0.973297	0.0117545	17780	196920	divergent_start	convergent_end
Tb427_100068300	-0.185986	6.19346	10.2221	0.00313348	0.20136	0.696027	16466	198234	divergent_start	convergent_end
Tb427_100068400:pseudogene	-0.0053479	9.04897	0.0165848	0.898341	0.979685	0.00891367	12923	201777	divergent_start	convergent_end
Tb427_100068500	0.0692852	7.29215	1.297	0.263273	0.740943	0.130215	8905	205795	divergent_start	convergent_end
Tb427_100068600:pseudogene	-0.050506	1.98597	0.0819383	0.776545	0.956624	0.0192586	3752	210948	divergent_start	convergent_end
Tb427_100068800	-0.114278	5.0552	4.39886	0.0440053	0.481356	0.317533	3823	170836	divergent_start	convergent_end
Tb427_100068900	0.0180584	5.1423	0.0749463	0.786038	0.958519	0.0183995	4909	169750	divergent_start	convergent_end
Tb427_100069000	0.161626	4.95168	5.10501	0.0308493	0.451844	0.345011	6078	168581	divergent_start	convergent_end
Tb427_100069100	0.0414782	3.94471	0.195108	0.661689	0.92351	0.0345583	9330	165329	divergent_start	convergent_end
Tb427_100069200	-0.0674144	5.36008	1.14803	0.292029	0.766127	0.115699	10714	163945	divergent_start	convergent_end
Tb427_100069300	-0.0467017	5.11424	0.312397	0.58013	0.89573	0.0478231	12592	162067	divergent_start	convergent_end
Tb427_100069400	-0.153988	5.36398	7.42633	0.0103615	0.320332	0.4944	13603	161056	divergent_start	convergent_end
Tb427_100069500	0.0190474	9.80929	0.0980279	0.756254	0.950142	0.0222115	15728	158931	divergent_start	convergent_end
Tb427_100069600	-0.150768	6.28927	6.35535	0.0169194	0.374815	0.426183	19275	155384	divergent_start	convergent_end
Tb427_100069700	0.0331266	9.81222	0.289935	0.594013	0.89945	0.0460228	21678	152981	divergent_start	convergent_end
Tb427_100069800	0.0393465	6.02233	0.493735	0.48738	0.855174	0.0679454	23752	150907	divergent_start	convergent_end
Tb427_100069900	-0.000997584	6.09569	0.000425327	0.983675	0.998	0.000869518	26238	148421	divergent_start	convergent_end
Tb427_100070000	0.0179689	5.39357	0.127363	0.72354	0.941177	0.0263285	28078	146581	divergent_start	convergent_end
Tb427_100070100	0.0118447	5.56949	0.0467734	0.830158	0.968276	0.0140007	31905	142754	divergent_start	convergent_end
Tb427_100070200	0.0541533	4.98903	0.91662	0.34559	0.793894	0.100237	33739	140920	divergent_start	convergent_end
Tb427_100070300	0.0365248	5.8242	0.259544	0.613953	0.906479	0.0426423	35745	138914	divergent_start	convergent_end
Tb427_100070400	0.103429	5.89896	3.93637	0.0559441	0.510222	0.292241	38924	135735	divergent_start	convergent_end
Tb427_100070500	0.033086	6.27284	0.495497	0.486611	0.855174	0.0679454	42593	132066	divergent_start	convergent_end
Tb427_100070600	-0.0073307	5.51464	0.0174532	0.895729	0.979089	0.00917796	46156	128503	divergent_start	convergent_end
Tb427_100070700	0.0193369	6.2446	0.179231	0.674886	0.928308	0.0323079	48032	126627	divergent_start	convergent_end
Tb427_100070800	0.131156	5.26766	4.92155	0.0337906	0.460725	0.336558	49331	125328	divergent_start	convergent_end
Tb427_100070900	0.0314516	6.63351	0.146833	0.704131	0.937456	0.0280491	52548	122111	divergent_start	convergent_end
Tb427_100071000	-0.0427529	6.80787	0.533415	0.470524	0.853969	0.068558	54897	119762	divergent_start	convergent_end
Tb427_100071100	-0.0654376	4.65534	0.854204	0.362329	0.803114	0.0952227	57338	117321	divergent_start	convergent_end
Tb427_100071200	0.0763088	5.38351	0.680682	0.415501	0.827158	0.0824114	59291	115368	divergent_start	convergent_end
Tb427_100071300	-0.0894451	6.43224	3.26635	0.0801878	0.55698	0.254161	60184	114475	divergent_start	convergent_end
Tb427_100071400	0.0134445	4.96708	0.0598377	0.808325	0.964004	0.0159213	63308	111351	divergent_start	convergent_end
Tb427_100071500	0.00440899	5.90956	0.00694132	0.934124	0.987637	0.00540254	65107	109552	divergent_start	convergent_end
Tb427_100071600	-0.120741	5.27299	3.17742	0.084217	0.559536	0.252172	67007	107652	divergent_start	convergent_end
Tb427_100071700	-0.0730194	7.83709	2.2589	0.142719	0.636058	0.196504	68478	106181	divergent_start	convergent_end
Tb427_100071800	-0.180478	6.71697	2.89608	0.0985583	0.580802	0.235972	70628	104031	divergent_start	convergent_end
Tb427_100071900:pseudogene	-0.0915696	6.99313	3.055	0.0901437	0.56625	0.246992	72861	101798	divergent_start	convergent_end
Tb427_100072000	-0.0297242	6.50764	0.210341	0.649621	0.918754	0.0368007	74965	99694	divergent_start	convergent_end
Tb427_100072100	-0.0856903	5.87722	1.5501	0.222222	0.717763	0.144019	77156	97503	divergent_start	convergent_end
Tb427_100072200	0.0429892	3.31466	0.153056	0.698242	0.935312	0.0290435	79306	95353	divergent_start	convergent_end
Tb427_100072300	-0.0611116	6.50565	1.35222	0.253547	0.738699	0.131532	81104	93555	divergent_start	convergent_end
Tb427_100072400	0.0234582	7.3182	0.69168	0.411798	0.826015	0.083012	83285	91374	divergent_start	convergent_end
Tb427_100072500	0.00597811	6.22492	0.00914558	0.924413	0.98696	0.00570059	88931	85728	divergent_start	convergent_end
Tb427_100072600	-0.0260727	4.98262	0.192418	0.663879	0.924501	0.0340926	90994	83665	divergent_start	convergent_end
Tb427_100072700	-0.0133287	4.53701	0.0380586	0.846567	0.970657	0.0129342	92728	81931	divergent_start	convergent_end
Tb427_100072800	-0.0360227	5.18013	0.419894	0.521643	0.871011	0.0599763	94141	80518	divergent_start	convergent_end
Tb427_100072900	0.132406	5.98831	5.19267	0.0295442	0.443521	0.353085	96122	78537	divergent_start	convergent_end
Tb427_100073000	0.0326569	5.30912	0.272589	0.60522	0.902805	0.044406	98541	76118	divergent_start	convergent_end
Tb427_100073100	0.102479	5.06733	3.23935	0.0813877	0.55698	0.254161	100206	74453	divergent_start	convergent_end
Tb427_100073200	-0.01679	5.36922	0.0722408	0.789838	0.959915	0.0177671	101649	73010	divergent_start	convergent_end
Tb427_100073300	0.0431445	8.38586	0.532582	0.470867	0.854015	0.0685344	103937	70722	divergent_start	convergent_end
Tb427_100073600	0.349113	-1.15592	0.458958	0.503013	0.861159	0.0649168	107106	67553	divergent_start	convergent_end
Tb427_100074000	0.0011227	6.86547	0.000512996	0.982072	0.997873	0.000924848	108457	66202	divergent_start	convergent_end
Tb427_100074100	0.0498027	5.70448	0.910503	0.347182	0.794245	0.100046	112242	62417	divergent_start	convergent_end
Tb427_100074200	0.00545637	5.102	0.00830352	0.927966	0.987547	0.0054423	114785	59874	divergent_start	convergent_end
Tb427_100074300	-0.0539997	6.59295	2.30763	0.138625	0.628508	0.201689	116884	57775	divergent_start	convergent_end
Tb427_100074400	-0.117896	7.14351	8.76702	0.00575887	0.248181	0.605232	120977	53682	divergent_start	convergent_end
Tb427_100074700:pseudogene	-0.182161	-1.14799	0.154022	0.697341	0.934838	0.0292635	124774	49885	divergent_start	convergent_end
Tb427_100075100	0.106934	5.70271	3.76515	0.0612454	0.522481	0.281929	126469	48190	divergent_start	convergent_end
Tb427_100075200	-0.0241199	6.24014	0.292887	0.592149	0.898769	0.0463518	129012	45647	divergent_start	convergent_end
Tb427_100075300	-0.11282	7.02239	9.26749	0.00465637	0.230389	0.637538	130729	43930	divergent_start	convergent_end
Tb427_100075600:pseudogene	0.0558437	-0.710921	0.0227508	0.88106	0.976093	0.0105088	134514	40145	divergent_start	convergent_end
Tb427_100075800	-0.0372303	4.12057	0.179902	0.674314	0.927902	0.0324977	135246	39413	divergent_start	convergent_end
Tb427_100075900	0.205631	3.82449	3.70141	0.0633604	0.524606	0.280167	136390	38269	divergent_start	convergent_end
Tb427_100076000	0.098197	4.64892	2.59945	0.116787	0.599926	0.221902	138223	36436	divergent_start	convergent_end
Tb427_100076100:pseudogene	0.0444254	5.77478	0.187815	0.667669	0.926719	0.0330518	139688	34971	divergent_start	convergent_end
Tb427_100076200	0.0974037	5.59954	1.03257	0.317228	0.78095	0.107377	142106	32553	divergent_start	convergent_end
Tb427_100076300	-0.0724196	4.84953	0.742852	0.395205	0.817236	0.0876524	144346	30313	divergent_start	convergent_end
Tb427_100076400	-0.0915467	5.14723	1.7068	0.200776	0.698111	0.156076	145897	28762	divergent_start	convergent_end
Tb427_100076500	0.0187723	5.4656	0.146975	0.703996	0.937456	0.0280491	148526	26133	divergent_start	convergent_end
Tb427_100076600	-0.0714766	7.04559	6.24167	0.0178453	0.382581	0.417277	150635	24024	divergent_start	convergent_end
Tb427_100076700	-0.00906382	4.47338	0.0243785	0.876913	0.976093	0.0105088	153908	20751	divergent_start	convergent_end
Tb427_100076800	-0.0593741	6.26943	1.18072	0.285382	0.76074	0.118764	155342	19317	divergent_start	convergent_end
Tb427_100076900	0.0727712	6.89702	2.02747	0.16422	0.659929	0.180503	157345	17314	divergent_start	convergent_end
Tb427_100077000	-0.0814587	4.94046	2.04688	0.162276	0.658493	0.181449	162557	12102	divergent_start	convergent_end
Tb427_100077100	-0.0226536	6.60258	0.380314	0.541827	0.880078	0.0554788	164616	10043	divergent_start	convergent_end
Tb427_100077200	-0.0291464	6.14973	0.323876	0.573287	0.892745	0.0492726	167815	6844	divergent_start	convergent_end
Tb427_100077300	-0.00242524	5.86902	0.00200365	0.964577	0.993274	0.00293095	169411	5248	divergent_start	convergent_end
Tb427_100077400	0.114733	8.02351	4.6222	0.0392745	0.475468	0.322879	172235	2424	divergent_start	convergent_end
Tb427_100077600:pseudogene	0.574845	1.14343	5.40701	0.0266008	0.424708	0.37191	85548	1291	aligned_start	convergent_end
Tb427_100077800	-0.273804	5.90173	5.47891	0.0256866	0.421511	0.375191	79455	7384	aligned_start	convergent_end
Tb427_100077900	0.0575751	4.77407	0.343767	0.561804	0.88891	0.0511423	78465	8374	aligned_start	convergent_end
Tb427_100078000	0.019602	6.26492	0.172702	0.680514	0.928565	0.0321876	75084	11755	aligned_start	convergent_end
Tb427_100078100	-0.00158305	3.84869	0.000449739	0.983213	0.998	0.000869518	72644	14195	aligned_start	convergent_end
Tb427_100078200	0.0162304	5.03959	0.0805627	0.778377	0.957114	0.0190365	70594	16245	aligned_start	convergent_end
Tb427_100078300	-0.00466091	8.63832	0.0144419	0.905101	0.981789	0.00798199	61950	24889	aligned_start	convergent_end
Tb427_100078400	-0.0552599	6.44756	1.44358	0.238436	0.731246	0.135937	59325	27514	aligned_start	convergent_end
Tb427_100078500	-0.0026084	6.13636	0.00205225	0.96415	0.993274	0.00293095	57492	29347	aligned_start	convergent_end
Tb427_100078600	-0.00445594	5.78326	0.00807302	0.92897	0.987547	0.0054423	55397	31442	aligned_start	convergent_end
Tb427_100078700	-0.0397602	6.78372	1.35988	0.252234	0.738064	0.131906	51797	35042	aligned_start	convergent_end
Tb427_100078800	-0.0634682	7.07415	1.37314	0.249982	0.737931	0.131984	46826	40013	aligned_start	convergent_end
Tb427_100078900	0.14325	4.39283	1.90015	0.177686	0.673453	0.171693	44040	42799	aligned_start	convergent_end
Tb427_100079000	0.00937204	6.14755	0.0302061	0.863126	0.973797	0.0115314	39694	47145	aligned_start	convergent_end
Tb427_100079100	0.125715	4.45644	2.67215	0.111984	0.596467	0.224413	38164	48675	aligned_start	convergent_end
Tb427_100079200	0.0214693	6.90406	0.170388	0.682539	0.929027	0.0319715	37312	49527	aligned_start	convergent_end
Tb427_100079300	0.0179916	6.91336	0.130917	0.719878	0.940792	0.0265063	36569	50270	aligned_start	convergent_end
Tb427_100079400	0.0330686	7.81938	0.765644	0.388132	0.814217	0.0892598	30805	56034	aligned_start	convergent_end
Tb427_100079500	-0.0391891	6.09654	0.709596	0.405872	0.822342	0.0849478	27927	58912	aligned_start	convergent_end
Tb427_100079600	0.041242	5.32536	0.356279	0.554808	0.887122	0.0520167	25250	61589	aligned_start	convergent_end
Tb427_100079700	-0.179499	-0.162183	0.377331	0.543407	0.880908	0.0550695	24265	62574	aligned_start	convergent_end
Tb427_100079800	-0.0717792	5.47315	1.29028	0.264488	0.741231	0.130047	22539	64300	aligned_start	convergent_end
Tb427_100079900	0.0200046	2.65511	0.0215272	0.884279	0.97627	0.0104301	21840	64999	aligned_start	convergent_end
Tb427_100080000	-0.00561173	6.05897	0.00904835	0.924814	0.987096	0.00564081	19781	67058	aligned_start	convergent_end
Tb427_100080100	-0.0425675	8.12752	0.466645	0.499484	0.860046	0.0654783	17155	69684	aligned_start	convergent_end
Tb427_100080200	0.0010535	4.92379	0.000183845	0.989267	0.999068	0.000404761	14999	71840	aligned_start	convergent_end
Tb427_100080300	0.0184996	5.9146	0.0959507	0.758766	0.951621	0.021536	13147	73692	aligned_start	convergent_end
Tb427_100080400	-0.0162528	7.31892	0.132443	0.718321	0.940068	0.0268407	9987	76852	aligned_start	convergent_end
Tb427_100080500	-0.0627327	4.72625	0.508805	0.480861	0.855081	0.0679927	9009	77830	aligned_start	convergent_end
Tb427_100080600	0.191502	2.89908	2.30879	0.138529	0.628508	0.201689	8357	78482	aligned_start	convergent_end
Tb427_100080700	0.270557	2.55168	3.5654	0.068152	0.536619	0.270334	7283	79556	aligned_start	convergent_end
Tb427_100080800	0.142402	4.02768	1.9587	0.171336	0.666473	0.176217	5955	80884	aligned_start	convergent_end
Tb427_100080900	0.0454562	6.38626	0.887256	0.353326	0.796526	0.0987999	3614	83225	aligned_start	convergent_end
Tb427_100081000	0.0335319	7.60465	0.332058	0.568508	0.890905	0.0501688	2388	84451	aligned_start	convergent_end
Tb427_100081200	0.0487052	5.65606	0.968454	0.332498	0.790648	0.102017	33925	4574	aligned_start	aligned_end
Tb427_100081300	0.0363998	5.75798	0.492803	0.487788	0.855174	0.0679454	32169	6330	aligned_start	aligned_end
Tb427_100081400	-0.0132016	2.87798	0.0146285	0.904493	0.98154	0.00809197	31364	7135	aligned_start	aligned_end
Tb427_100081500	-0.0205237	6.10263	0.165675	0.686713	0.930332	0.0313619	27377	11122	aligned_start	aligned_end
Tb427_100081600	-0.122013	6.11959	6.19897	0.0182072	0.384853	0.414705	24385	14114	aligned_start	aligned_end
Tb427_100081700	0.174679	4.32384	5.63485	0.0238197	0.416082	0.380821	23355	15144	aligned_start	aligned_end
Tb427_100081800	0.0118405	8.03338	0.0253502	0.874505	0.975786	0.0106452	21160	17339	aligned_start	aligned_end
Tb427_100081900	-0.0366985	6.30442	0.696359	0.410238	0.82488	0.0836093	17069	21430	aligned_start	aligned_end
Tb427_100082000	0.160612	5.78999	7.07069	0.0121666	0.335878	0.473819	15876	22623	aligned_start	aligned_end
Tb427_100082100	-0.101071	5.66783	3.00964	0.0924591	0.572565	0.242176	14086	24413	aligned_start	aligned_end
Tb427_100082200	-0.0462905	7.58271	1.50957	0.228224	0.724572	0.139919	8940	29559	aligned_start	aligned_end
Tb427_100082300	0.0466952	6.953	1.39095	0.246998	0.735179	0.133607	6190	32309	aligned_start	aligned_end
Tb427_100082400	-0.0739455	6.281	3.63649	0.0655987	0.529442	0.276182	2856	35643	aligned_start	aligned_end
Tb427_100082500:pseudogene	0.119203	1.1848	0.206048	0.652967	0.920535	0.0359595	2271	36228	aligned_start	aligned_end
Tb427_100083200	-0.232034	-1.3973	0.157779	0.693865	0.933934	0.0296838	129018	3481	divergent_start	aligned_end
Tb427_100083300	0.00322712	4.63868	0.00265629	0.959218	0.992155	0.00342065	127090	5409	divergent_start	aligned_end
Tb427_100083400	0.0864426	7.66189	4.82756	0.0354157	0.466831	0.33084	124299	8200	divergent_start	aligned_end
Tb427_100083500	0.024319	7.29258	0.397229	0.533029	0.875804	0.0575931	121598	10901	divergent_start	aligned_end
Tb427_100083600	0.0439332	5.96689	0.915013	0.346007	0.793894	0.100237	117913	14586	divergent_start	aligned_end
Tb427_100083700	-0.0413865	5.87134	0.423869	0.519692	0.86972	0.0606207	116546	15953	divergent_start	aligned_end
Tb427_100083800	0.280992	3.78033	8.65864	0.00603288	0.252752	0.597306	115637	16862	divergent_start	aligned_end
Tb427_100083900	0.0601186	5.43509	1.34426	0.254919	0.739345	0.131153	114142	18357	divergent_start	aligned_end
Tb427_100084000	0.0500994	7.01396	1.81864	0.187006	0.684794	0.16444	110482	22017	divergent_start	aligned_end
Tb427_100084100	-0.145016	5.02489	4.77198	0.0364171	0.470409	0.327524	109445	23054	divergent_start	aligned_end
Tb427_100084200	0.118176	3.92371	1.58719	0.216899	0.712658	0.147119	108485	24014	divergent_start	aligned_end
Tb427_100084300	-0.0306695	5.32521	0.117375	0.734154	0.943302	0.0253491	106544	25955	divergent_start	aligned_end
Tb427_100084400	0.0323512	5.21187	0.274763	0.60379	0.902805	0.044406	105186	27313	divergent_start	aligned_end
Tb427_100084500	-0.155103	5.74201	5.44241	0.0261463	0.424467	0.372156	104004	28495	divergent_start	aligned_end
Tb427_100084600	0.0192739	5.35952	0.157505	0.694116	0.933934	0.0296838	101997	30502	divergent_start	aligned_end
Tb427_100084700	-0.0124527	6.70773	0.0215315	0.884267	0.97627	0.0104301	99542	32957	divergent_start	aligned_end
Tb427_100084800	0.122964	4.33678	3.24877	0.0809671	0.55698	0.254161	98748	33751	divergent_start	aligned_end
Tb427_100084900	0.110667	5.44636	3.39277	0.0748296	0.548339	0.26095	96797	35702	divergent_start	aligned_end
Tb427_100085000	0.0147188	5.619	0.05486	0.816315	0.966167	0.014948	95673	36826	divergent_start	aligned_end
Tb427_100085100	-0.00893015	4.67483	0.0192963	0.890397	0.977957	0.00968024	94415	38084	divergent_start	aligned_end
Tb427_100085200	-0.106945	5.56405	1.55583	0.221389	0.717365	0.14426	92065	40434	divergent_start	aligned_end
Tb427_100085300	0.080169	4.26208	1.14211	0.293256	0.767059	0.115171	90756	41743	divergent_start	aligned_end
Tb427_100085400	-0.028969	6.82283	0.348139	0.55934	0.888666	0.0512612	88271	44228	divergent_start	aligned_end
Tb427_100085500	-0.0684225	5.8295	2.51272	0.12283	0.610969	0.213981	83366	49133	divergent_start	aligned_end
Tb427_100085600	-0.00828607	5.85564	0.0152476	0.902503	0.980736	0.00844773	81111	51388	divergent_start	aligned_end
Tb427_100085700	-0.286892	3.78033	7.42155	0.0103837	0.320332	0.4944	80185	52314	divergent_start	aligned_end
Tb427_100085800	0.0255896	4.44951	0.191479	0.664648	0.925034	0.0338425	78858	53641	divergent_start	aligned_end
Tb427_100085900	0.0558855	1.55527	0.0962023	0.75846	0.951512	0.0215855	78325	54174	divergent_start	aligned_end
Tb427_100086000	0.0437058	8.6918	1.76009	0.194066	0.690342	0.160936	75620	56879	divergent_start	aligned_end
Tb427_100086100	-0.0198646	5.26222	0.108404	0.744128	0.946306	0.0239684	74231	58268	divergent_start	aligned_end
Tb427_100086200	0.00996638	2.78239	0.0114505	0.915456	0.984264	0.00688836	74086	58413	divergent_start	aligned_end
Tb427_100086300	-0.0534148	3.51958	0.214566	0.646368	0.91773	0.037285	72989	59510	divergent_start	aligned_end
Tb427_100086400	-0.101467	5.35238	2.70386	0.109961	0.593998	0.226215	71415	61084	divergent_start	aligned_end
Tb427_100086500	0.0440855	5.75795	0.629231	0.433519	0.837728	0.076897	69683	62816	divergent_start	aligned_end
Tb427_100086600	0.0781651	-1.08502	0.0279502	0.868285	0.974324	0.0112964	69190	63309	divergent_start	aligned_end
Tb427_100086700	-0.0700513	6.03339	1.56566	0.21997	0.715444	0.145424	67715	64784	divergent_start	aligned_end
Tb427_100086800	0.0298361	7.26125	0.733289	0.398229	0.819666	0.0863631	62645	69854	divergent_start	aligned_end
Tb427_100086900	0.0621863	4.50294	1.01151	0.322136	0.785982	0.104587	61641	70858	divergent_start	aligned_end
Tb427_100087000	0.0557728	8.32448	1.80645	0.188449	0.685338	0.164095	59147	73352	divergent_start	aligned_end
Tb427_100087100	-0.25864	5.75167	10.5905	0.00269763	0.186364	0.729638	56895	75604	divergent_start	aligned_end
Tb427_100087200	-0.101626	7.68069	5.89675	0.021009	0.397001	0.401208	54245	78254	divergent_start	aligned_end
Tb427_100087300	0.01039	2.78644	0.0106001	0.918644	0.985429	0.00637485	49866	82633	divergent_start	aligned_end
Tb427_100087400	-0.0493404	6.17666	1.17571	0.286388	0.761173	0.118517	47904	84595	divergent_start	aligned_end
Tb427_100087500	0.0308109	6.37722	0.274016	0.604281	0.902805	0.044406	45857	86642	divergent_start	aligned_end
Tb427_100087600	-0.0756649	7.06068	4.68278	0.0380899	0.475468	0.322879	43342	89157	divergent_start	aligned_end
Tb427_100087700	0.0747361	3.53736	0.423071	0.520083	0.870089	0.0604361	42613	89886	divergent_start	aligned_end
Tb427_100087800	-0.0154909	5.00171	0.0547649	0.816471	0.966167	0.014948	41078	91421	divergent_start	aligned_end
Tb427_100087900	0.0440166	5.96229	0.791109	0.380447	0.810597	0.091195	39067	93432	divergent_start	aligned_end
Tb427_100088000	-0.731382	-1.26509	2.34067	0.135927	0.627785	0.202189	38393	94106	divergent_start	aligned_end
Tb427_100088100	-0.0127571	6.94464	0.0792176	0.780185	0.957114	0.0190365	35552	96947	divergent_start	aligned_end
Tb427_100088200	0.0520113	5.61156	1.02506	0.318967	0.782481	0.106526	34127	98372	divergent_start	aligned_end
Tb427_100088300	0.116759	3.37517	1.07373	0.307924	0.776787	0.109698	33351	99148	divergent_start	aligned_end
Tb427_100088400	0.000519225	5.61227	9.91761e-05	0.992116	0.99965	0.00015201	31776	100723	divergent_start	aligned_end
Tb427_100088500	-0.0470573	1.84956	0.0751735	0.785722	0.958402	0.0184523	31153	101346	divergent_start	aligned_end
Tb427_100088600	-0.0392905	7.67419	1.33457	0.256605	0.739582	0.131014	26897	105602	divergent_start	aligned_end
Tb427_100088700	-0.00447375	7.12583	0.0107069	0.918237	0.985368	0.00640152	23090	109409	divergent_start	aligned_end
Tb427_100088800	-0.0347699	8.41467	0.611039	0.440181	0.841548	0.0749213	20491	112008	divergent_start	aligned_end
Tb427_100088900	0.00560699	5.3826	0.00988195	0.921439	0.986645	0.00583907	19343	113156	divergent_start	aligned_end
Tb427_100089000	-0.0800295	6.19173	3.8682	0.0579911	0.517373	0.286196	17350	115149	divergent_start	aligned_end
Tb427_100089100	-0.148939	3.3005	1.66385	0.206391	0.701742	0.153822	16634	115865	divergent_start	aligned_end
Tb427_100089200	-0.0925227	10.4355	1.11027	0.299968	0.771533	0.112646	13838	118661	divergent_start	aligned_end
Tb427_100089300	-0.100193	6.01373	3.20692	0.0828557	0.557023	0.254127	12048	120451	divergent_start	aligned_end
Tb427_100089400	-0.113505	4.56311	2.65406	0.113158	0.59833	0.223059	11020	121479	divergent_start	aligned_end
Tb427_100089500	0.0544401	3.42447	0.430523	0.516454	0.865857	0.0625536	10234	122265	divergent_start	aligned_end
Tb427_100089600	0.0642061	8.57952	2.91299	0.0976216	0.580763	0.236001	7804	124695	divergent_start	aligned_end
Tb427_100089700	-0.0091782	2.33797	0.00551277	0.941278	0.988362	0.00508417	7162	125337	divergent_start	aligned_end
Tb427_100089800	0.0643013	4.24994	0.466495	0.499552	0.860046	0.0654783	6627	125872	divergent_start	aligned_end
Tb427_100089900	0.0427541	4.81796	0.244079	0.624673	0.911616	0.040188	5519	126980	divergent_start	aligned_end
Tb427_100090000	0.236526	3.65251	4.60661	0.0395857	0.475468	0.322879	4701	127798	divergent_start	aligned_end
Tb427_100090100	-0.0112774	5.02344	0.0224424	0.881863	0.97627	0.0104301	3446	129053	divergent_start	aligned_end
Tb427_100090300	0.0852971	5.54965	1.80174	0.189011	0.685338	0.164095	2769	289730	divergent_start	aligned_end
Tb427_100090400	-0.0304858	3.45682	0.115251	0.736476	0.943783	0.0251278	4712	287787	divergent_start	aligned_end
Tb427_100090500	-0.35778	-0.106366	1.57302	0.218915	0.71403	0.146284	5515	286984	divergent_start	aligned_end
Tb427_100090600	0.218402	3.49215	3.3977	0.0746293	0.548339	0.26095	6158	286341	divergent_start	aligned_end
Tb427_100090700	0.077679	7.61941	1.91535	0.176011	0.671038	0.173253	6912	285587	divergent_start	aligned_end
Tb427_100090800	-0.0228438	5.82557	0.0765371	0.783837	0.958013	0.0186284	18490	274009	divergent_start	aligned_end
Tb427_100090900	0.116505	5.14867	2.67308	0.111924	0.596467	0.224413	19852	272647	divergent_start	aligned_end
Tb427_100091000	0.0766028	7.83447	4.23516	0.0478732	0.491564	0.30842	21682	270817	divergent_start	aligned_end
Tb427_100091100	0.209933	7.91978	3.48118	0.0713221	0.543891	0.264488	29788	262711	divergent_start	aligned_end
Tb427_100091200	-0.128344	8.23757	1.70536	0.200961	0.698111	0.156076	31232	261267	divergent_start	aligned_end
Tb427_100091300	-0.0774542	7.95918	0.564052	0.458157	0.850483	0.0703341	33621	258878	divergent_start	aligned_end
Tb427_100091400	-0.0668044	7.98863	0.542347	0.466862	0.85316	0.0689695	36011	256488	divergent_start	aligned_end
Tb427_100091500	-0.0606569	7.96241	0.401991	0.530599	0.875787	0.0576016	38400	254099	divergent_start	aligned_end
Tb427_100091600	-0.0486874	7.95813	0.258929	0.614371	0.906479	0.0426423	40789	251710	divergent_start	aligned_end
Tb427_100091700	-0.0752162	8.25521	0.626273	0.434591	0.838088	0.0767105	43177	249322	divergent_start	aligned_end
Tb427_100091800	-0.0248505	7.20222	0.0825495	0.775736	0.956337	0.019389	45737	246762	divergent_start	aligned_end
Tb427_100091900	-0.0129492	7.15091	0.0258133	0.873374	0.975454	0.0107933	48300	244199	divergent_start	aligned_end
Tb427_100092000	-0.00618225	7.21381	0.0050675	0.943695	0.988979	0.00481275	50861	241638	divergent_start	aligned_end
Tb427_100092100	-0.0295241	7.26881	0.148654	0.702394	0.937456	0.0280491	53423	239076	divergent_start	aligned_end
Tb427_100092200	-0.0520122	6.59598	0.812014	0.374303	0.807153	0.0930444	55870	236629	divergent_start	aligned_end
Tb427_100092300	0.0979243	5.04952	2.78768	0.104812	0.589198	0.229739	57724	234775	divergent_start	aligned_end
Tb427_100092400	-0.0392266	6.68804	0.621636	0.436281	0.838861	0.0763099	59066	233433	divergent_start	aligned_end
Tb427_100092500	0.0932688	4.14162	1.35618	0.252867	0.738064	0.131906	61566	230933	divergent_start	aligned_end
Tb427_100092700	-0.0915975	7.19738	3.62071	0.066156	0.531844	0.274215	63306	229193	divergent_start	aligned_end
Tb427_100092800	-0.0564946	7.45436	2.13215	0.154052	0.650371	0.186839	68260	224239	divergent_start	aligned_end
Tb427_100092900	-0.0199198	6.79594	0.188768	0.666879	0.926176	0.0333067	71936	220563	divergent_start	aligned_end
Tb427_100093000	0.0187386	3.8655	0.0321099	0.858924	0.973297	0.0117545	74972	217527	divergent_start	aligned_end
Tb427_100093100	-0.098461	5.97912	3.44331	0.0728016	0.546931	0.262067	75677	216822	divergent_start	aligned_end
Tb427_100093200	0.0492346	5.62806	0.843756	0.365243	0.805854	0.0937438	76924	215575	divergent_start	aligned_end
Tb427_100093300:pseudogene	-0.0240192	6.2738	0.174194	0.679217	0.928565	0.0321876	78459	214040	divergent_start	aligned_end
Tb427_100093400	0.0244099	5.0071	0.1022	0.751297	0.94855	0.02294	80144	212355	divergent_start	aligned_end
Tb427_100093500	0.0996973	3.31817	0.968383	0.332515	0.790648	0.102017	81485	211014	divergent_start	aligned_end
Tb427_100093600	0.0543134	4.57534	0.758687	0.390271	0.814924	0.0888828	82661	209838	divergent_start	aligned_end
Tb427_100093700	-0.00507397	5.4418	0.00391732	0.950486	0.990706	0.0040554	85695	206804	divergent_start	aligned_end
Tb427_100093800:pseudogene	-0.106963	1.98227	0.630733	0.432976	0.837728	0.076897	87741	204758	divergent_start	aligned_end
Tb427_100093900	0.0737115	4.61708	1.58411	0.217335	0.712759	0.147057	89087	203412	divergent_start	aligned_end
Tb427_100094000	-0.0123975	7.39541	0.0699229	0.793156	0.960248	0.0176165	90370	202129	divergent_start	aligned_end
Tb427_100094100	0.134713	4.32689	2.88579	0.099133	0.581845	0.235193	93440	199059	divergent_start	aligned_end
Tb427_100094200	-0.0997824	1.516	0.32078	0.575117	0.893217	0.0490429	95419	197080	divergent_start	aligned_end
Tb427_100094300	0.119349	4.61518	3.47719	0.0714763	0.544283	0.264175	96979	195520	divergent_start	aligned_end
Tb427_100094400	-0.057556	5.34341	0.803114	0.376901	0.808549	0.0922939	98378	194121	divergent_start	aligned_end
Tb427_100094500	0.0160209	5.85526	0.0877156	0.769028	0.955481	0.0197778	100339	192160	divergent_start	aligned_end
Tb427_100094600	-0.0584382	8.21389	3.98148	0.0546341	0.507341	0.2947	102472	190027	divergent_start	aligned_end
Tb427_100094700	0.070493	4.91319	1.4018	0.245201	0.732844	0.134988	109402	183097	divergent_start	aligned_end
Tb427_100094800	-0.0860521	6.52102	2.24959	0.143518	0.636058	0.196504	110993	181506	divergent_start	aligned_end
Tb427_100094900	-0.0325273	6.29813	0.333421	0.567719	0.890905	0.0501688	113485	179014	divergent_start	aligned_end
Tb427_100095000	0.116775	6.53869	6.11151	0.0189736	0.388438	0.410678	116950	175549	divergent_start	aligned_end
Tb427_100095100	0.113145	6.8257	6.18212	0.0183522	0.384853	0.414705	121024	171475	divergent_start	aligned_end
Tb427_100095200	-0.0220808	5.03128	0.171766	0.681331	0.928565	0.0321876	125665	166834	divergent_start	aligned_end
Tb427_100095300	-0.00413513	6.32003	0.00913357	0.924462	0.98696	0.00570059	127454	165045	divergent_start	aligned_end
Tb427_100095400	-0.0270223	6.5235	0.371855	0.54633	0.882294	0.0543865	129852	162647	divergent_start	aligned_end
Tb427_100095500	-0.141369	5.41396	5.21821	0.0291754	0.439503	0.357038	132982	159517	divergent_start	aligned_end
Tb427_100095600	-0.0488431	6.29318	0.749165	0.393226	0.815433	0.0886115	134356	158143	divergent_start	aligned_end
Tb427_100095700	0.0411277	3.90884	0.219982	0.642255	0.916631	0.0378052	136436	156063	divergent_start	aligned_end
Tb427_100095800	-0.105748	5.91623	2.23641	0.144657	0.63775	0.195349	140627	151872	divergent_start	aligned_end
Tb427_100095900	0.0743813	7.62483	5.53248	0.0250278	0.421058	0.375658	145513	146986	divergent_start	aligned_end
Tb427_100096000	-0.0679171	6.01143	2.2337	0.144892	0.638	0.195179	150918	141581	divergent_start	aligned_end
Tb427_100096100	-0.0155619	7.49989	0.167594	0.685005	0.929784	0.0316177	153055	139444	divergent_start	aligned_end
Tb427_100096400	0.0559052	9.34256	1.14271	0.293132	0.767059	0.115171	156600	135899	divergent_start	aligned_end
Tb427_100096500	0.025208	3.46276	0.0881323	0.768496	0.955481	0.0197778	160161	132338	divergent_start	aligned_end
Tb427_100096600	-0.0865942	4.10401	1.16471	0.288611	0.764135	0.11683	161921	130578	divergent_start	aligned_end
Tb427_100096700	-0.00352195	3.65905	0.00113381	0.973349	0.995428	0.00199011	163152	129347	divergent_start	aligned_end
Tb427_100096800	-0.0479724	4.79624	0.524231	0.474338	0.855081	0.0679927	164211	128288	divergent_start	aligned_end
Tb427_100096900	0.0632333	4.97727	0.71656	0.403603	0.821482	0.085402	165522	126977	divergent_start	aligned_end
Tb427_100097000	0.0685098	5.38187	1.74432	0.196022	0.692548	0.15955	166756	125743	divergent_start	aligned_end
Tb427_100097100	-0.0208859	7.29248	0.311522	0.580658	0.895856	0.0477618	168310	124189	divergent_start	aligned_end
Tb427_100097200	-0.0214027	4.31965	0.109332	0.743075	0.946044	0.0240887	173514	118985	divergent_start	aligned_end
Tb427_100097300	-0.00150392	5.41877	0.000656713	0.979716	0.997326	0.00116292	174440	118059	divergent_start	aligned_end
Tb427_100097400	-0.306075	-0.684538	0.681663	0.415168	0.827158	0.0824114	176300	116199	divergent_start	aligned_end
Tb427_100097500	0.274143	2.7247	6.07971	0.019261	0.390052	0.408877	177003	115496	divergent_start	aligned_end
Tb427_100097600	0.0319546	6.73848	0.830071	0.36911	0.807153	0.0930444	177861	114638	divergent_start	aligned_end
Tb427_100097700	0.063188	6.11504	3.05643	0.0900718	0.56625	0.246992	182830	109669	divergent_start	aligned_end
Tb427_100097800	0.0589245	5.28988	0.722049	0.401828	0.821267	0.0855155	185245	107254	divergent_start	aligned_end
Tb427_100097900	-0.0129416	6.00575	0.0604803	0.80732	0.963617	0.0160954	186998	105501	divergent_start	aligned_end
Tb427_100098000	-0.131298	7.48828	4.04708	0.0527895	0.504827	0.296857	189118	103381	divergent_start	aligned_end
Tb427_100098100	-0.0260686	3.52495	0.0492184	0.825848	0.968272	0.0140028	192701	99798	divergent_start	aligned_end
Tb427_100098200	-0.115286	6.11664	6.8329	0.0135622	0.350504	0.455308	194880	97619	divergent_start	aligned_end
Tb427_100098300	0.027957	4.94698	0.180436	0.673861	0.927902	0.0324977	197366	95133	divergent_start	aligned_end
Tb427_100098400	-0.0771869	4.05251	1.06283	0.310351	0.779433	0.108221	198665	93834	divergent_start	aligned_end
Tb427_100098500	-0.0293996	6.11168	0.397841	0.532715	0.875804	0.0575931	200429	92070	divergent_start	aligned_end
Tb427_100098600	-0.0447394	6.31525	1.57421	0.218744	0.71403	0.146284	203000	89499	divergent_start	aligned_end
Tb427_100098700	-0.0340406	5.63076	0.346367	0.560336	0.88891	0.0511423	205297	87202	divergent_start	aligned_end
Tb427_100098800	0.0305359	6.25441	0.462282	0.501482	0.86039	0.0653045	206762	85737	divergent_start	aligned_end
Tb427_100098900	0.00687446	4.33383	0.0155341	0.901597	0.980318	0.00863311	209058	83441	divergent_start	aligned_end
Tb427_100099000	0.0920708	6.48637	3.554	0.0685715	0.538168	0.269082	210113	82386	divergent_start	aligned_end
Tb427_100099100	0.0585892	9.09685	2.72896	0.10839	0.592773	0.227111	212961	79538	divergent_start	aligned_end
Tb427_100099200	0.114682	4.84365	3.65538	0.0649383	0.528788	0.276718	217178	75321	divergent_start	aligned_end
Tb427_100099300	0.0359322	4.82809	0.226527	0.637366	0.914618	0.0387603	218984	73515	divergent_start	aligned_end
Tb427_100099400	0.115964	4.09631	1.50723	0.228576	0.725165	0.139563	221118	71381	divergent_start	aligned_end
Tb427_100099500	-0.0849327	5.77823	1.937	0.173657	0.669069	0.174529	224633	67866	divergent_start	aligned_end
Tb427_100099600	0.00657153	5.66246	0.0157087	0.901048	0.980099	0.00872987	227692	64807	divergent_start	aligned_end
Tb427_100099700	-0.0635008	6.2502	1.2919	0.264194	0.741231	0.130047	230129	62370	divergent_start	aligned_end
Tb427_100099800	0.0429202	4.73684	0.644419	0.428077	0.834944	0.0783425	231957	60542	divergent_start	aligned_end
Tb427_100099900	-0.139004	3.61794	2.65127	0.11334	0.598485	0.222946	233773	58726	divergent_start	aligned_end
Tb427_100100000	-0.0608985	6.42579	1.89266	0.178519	0.675203	0.170566	235627	56872	divergent_start	aligned_end
Tb427_100100100	-0.0561027	5.72596	1.15607	0.290376	0.765229	0.116208	238924	53575	divergent_start	aligned_end
Tb427_100100200	-0.142442	5.48064	3.18283	0.0839652	0.558786	0.252754	240529	51970	divergent_start	aligned_end
Tb427_100100300	-0.0292391	5.29215	0.224279	0.639035	0.915551	0.0383175	242489	50010	divergent_start	aligned_end
Tb427_100100400	-0.106861	3.92753	1.06039	0.310899	0.779433	0.108221	244468	48031	divergent_start	aligned_end
Tb427_100100500	0.0629785	6.3232	2.35041	0.135144	0.626853	0.202834	248000	44499	divergent_start	aligned_end
Tb427_100100700	-0.0178482	5.4075	0.079916	0.779244	0.957114	0.0190365	252280	40219	divergent_start	aligned_end
Tb427_100100800	-0.00128971	5.70559	0.000206159	0.988634	0.999068	0.000404761	255323	37176	divergent_start	aligned_end
Tb427_100100900	0.00470943	5.89088	0.00775577	0.930376	0.987547	0.0054423	257881	34618	divergent_start	aligned_end
Tb427_100101000	0.00631241	6.00386	0.0137863	0.90727	0.982372	0.00772392	259396	33103	divergent_start	aligned_end
Tb427_100101100	-0.0731181	5.22701	1.89988	0.177717	0.673453	0.171693	261534	30965	divergent_start	aligned_end
Tb427_100101200	0.0298104	5.51155	0.343006	0.562235	0.888937	0.0511288	262772	29727	divergent_start	aligned_end
Tb427_100101300	-0.0257261	5.65139	0.212523	0.647936	0.918345	0.0369943	263895	28604	divergent_start	aligned_end
Tb427_100101400	0.118854	6.07019	6.89494	0.0131821	0.350185	0.455702	265527	26972	divergent_start	aligned_end
Tb427_100101500	0.0646539	7.19006	1.43521	0.239772	0.731246	0.135937	267537	24962	divergent_start	aligned_end
Tb427_100101600	0.0610787	6.55351	2.09	0.158054	0.655222	0.183611	269717	22782	divergent_start	aligned_end
Tb427_100101700	-0.852106	-0.658521	3.22579	0.0819977	0.557023	0.254127	275402	17097	divergent_start	aligned_end
Tb427_100101800	-0.0164022	6.90851	0.0848691	0.772697	0.9555	0.0197693	275948	16551	divergent_start	aligned_end
Tb427_100102000	0.121935	5.04364	2.54095	0.120825	0.608356	0.215842	280405	12094	divergent_start	aligned_end
Tb427_100102100	0.0916956	5.4766	0.598274	0.444952	0.842833	0.0742585	281654	10845	divergent_start	aligned_end
Tb427_100102200	0.0961923	3.99627	1.05505	0.312101	0.779629	0.108112	285897	6602	divergent_start	aligned_end
Tb427_100102400	-0.397826	-1.53242	0.604929	0.492638	0.857519	0.0667565	708	153631	aligned_start	convergent_end
Tb427_100102500	-0.040608	4.86278	0.231849	0.633455	0.913346	0.0393646	2142	152197	aligned_start	convergent_end
Tb427_100102600	-0.0480384	9.14664	0.905312	0.348541	0.795477	0.0993722	3546	150793	aligned_start	convergent_end
Tb427_100102700	0.106174	5.29023	2.02932	0.164034	0.659929	0.180503	8716	145623	aligned_start	convergent_end
Tb427_100102800	-0.150697	3.26137	1.91268	0.176304	0.671399	0.173019	10403	143936	aligned_start	convergent_end
Tb427_100102900	0.324769	0.879057	1.64622	0.208751	0.70305	0.153014	13041	141298	aligned_start	convergent_end
Tb427_100103000	0.0266132	1.30894	0.0148463	0.903788	0.981121	0.00827747	17609	136730	aligned_start	convergent_end
Tb427_100103100	-0.132257	5.33841	5.45766	0.0259531	0.422594	0.374076	18563	135776	aligned_start	convergent_end
Tb427_100103200	-0.0133478	7.92051	0.101316	0.752338	0.94855	0.02294	20908	133431	aligned_start	convergent_end
Tb427_100103300	-0.0712394	6.65002	2.17755	0.149875	0.645189	0.190313	25601	128738	aligned_start	convergent_end
Tb427_100103400	-0.0112118	6.96556	0.0835902	0.774367	0.955987	0.0195478	28286	126053	aligned_start	convergent_end
Tb427_100103600	-0.0346674	5.80035	0.354914	0.555563	0.887228	0.0519647	32499	121840	aligned_start	convergent_end
Tb427_100103700	0.00399794	6.84691	0.00544774	0.941625	0.988362	0.00508417	34381	119958	aligned_start	convergent_end
Tb427_100103800	0.0696523	6.59517	3.57752	0.0677088	0.535395	0.271325	41381	112958	aligned_start	convergent_end
Tb427_100103900:pseudogene	-0.323692	1.55091	2.26203	0.142452	0.636058	0.196504	45555	108784	aligned_start	convergent_end
Tb427_100104000	0.0703739	6.13366	1.32585	0.258133	0.740902	0.130239	46572	107767	aligned_start	convergent_end
Tb427_100104100	-0.172121	6.42502	4.06862	0.0521989	0.50436	0.29726	48850	105489	aligned_start	convergent_end
Tb427_100104200	0.024074	6.35271	0.36531	0.549862	0.884095	0.0535011	50653	103686	aligned_start	convergent_end
Tb427_100104300	0.0784744	6.52711	2.48624	0.124747	0.611906	0.213315	52782	101557	aligned_start	convergent_end
Tb427_100104400	0.0336519	4.49199	0.183106	0.671603	0.927654	0.0326138	61181	93158	aligned_start	convergent_end
Tb427_100104500	-0.0688087	6.42381	3.00638	0.0926282	0.572565	0.242176	62768	91571	aligned_start	convergent_end
Tb427_100104600	-0.0168873	6.42502	0.0988604	0.755256	0.949637	0.0224424	66152	88187	aligned_start	convergent_end
Tb427_100104700	-0.0106109	3.56193	0.00652423	0.936129	0.987711	0.0053701	69105	85234	aligned_start	convergent_end
Tb427_100104800	-0.0970662	7.01904	2.18705	0.149018	0.644254	0.190943	69947	84392	aligned_start	convergent_end
Tb427_100104900	0.00136584	4.82608	0.000438425	0.983426	0.998	0.000869518	71452	82887	aligned_start	convergent_end
Tb427_100105000	-0.0757847	6.73294	2.25352	0.14318	0.636058	0.196504	72689	81650	aligned_start	convergent_end
Tb427_100105100	-0.171679	4.39596	4.55467	0.0406428	0.475468	0.322879	75214	79125	aligned_start	convergent_end
Tb427_100105200	-0.0497554	5.50708	0.744708	0.394621	0.817236	0.0876524	76613	77726	aligned_start	convergent_end
Tb427_100105300	0.079347	6.22082	3.57645	0.0677477	0.535395	0.271325	77984	76355	aligned_start	convergent_end
Tb427_100105400	0.0278442	5.11777	0.274503	0.603961	0.902805	0.044406	80332	74007	aligned_start	convergent_end
Tb427_100105500	-0.0516775	5.30854	0.825403	0.370442	0.807153	0.0930444	82128	72211	aligned_start	convergent_end
Tb427_100105600	-0.0337904	8.38929	0.210484	0.64951	0.918754	0.0368007	83599	70740	aligned_start	convergent_end
Tb427_100105700	-0.0964717	6.21411	4.72752	0.0372406	0.473043	0.325099	85420	68919	aligned_start	convergent_end
Tb427_100105800	-0.0291658	6.15837	0.390215	0.536645	0.877025	0.0569881	88715	65624	aligned_start	convergent_end
Tb427_100105900	-0.0306656	6.26577	0.378983	0.542531	0.880184	0.0554265	91086	63253	aligned_start	convergent_end
Tb427_100106000	-0.100029	4.59067	1.38319	0.248292	0.736675	0.132724	94556	59783	aligned_start	convergent_end
Tb427_100106100	0.00209578	5.68306	0.00138063	0.970592	0.994578	0.00236118	96825	57514	aligned_start	convergent_end
Tb427_100106200	0.126979	2.77574	1.43135	0.240392	0.731394	0.135849	98947	55392	aligned_start	convergent_end
Tb427_100106300	-0.0779284	4.89608	0.958506	0.334957	0.790996	0.101826	99880	54459	aligned_start	convergent_end
Tb427_100106400	0.0408149	4.59209	0.279128	0.600943	0.902339	0.0446303	101441	52898	aligned_start	convergent_end
Tb427_100106500	-0.046361	6.92665	1.25236	0.271489	0.746553	0.126939	103096	51243	aligned_start	convergent_end
Tb427_100106600	0.0227993	4.21251	0.0869623	0.769993	0.9555	0.0197693	106737	47602	aligned_start	convergent_end
Tb427_100106700	0.0302608	3.49398	0.135874	0.714861	0.939623	0.0270466	108028	46311	aligned_start	convergent_end
Tb427_100106800	-0.0904603	6.73825	1.05188	0.312817	0.780017	0.107896	109428	44911	aligned_start	convergent_end
Tb427_100106900	0.0140538	4.75509	0.0512378	0.822373	0.968035	0.0141088	111774	42565	aligned_start	convergent_end
Tb427_100107000	0.0881059	5.52504	3.3633	0.0760416	0.548673	0.260687	113072	41267	aligned_start	convergent_end
Tb427_100107100	-0.141598	2.2636	0.931539	0.341749	0.79201	0.101269	115663	38676	aligned_start	convergent_end
Tb427_100107200	0.0451611	1.64139	0.0606119	0.807114	0.963617	0.0160954	116583	37756	aligned_start	convergent_end
Tb427_100107300	-0.0418792	7.38897	0.502133	0.483729	0.855174	0.0679454	118120	36219	aligned_start	convergent_end
Tb427_100107400	0.0155483	5.61977	0.1215	0.729712	0.94267	0.0256405	125290	29049	aligned_start	convergent_end
Tb427_100107500	0.206803	3.97372	4.56183	0.0404952	0.475468	0.322879	127328	27011	aligned_start	convergent_end
Tb427_100107600	-0.0303791	6.88246	0.498317	0.485382	0.855174	0.0679454	128560	25779	aligned_start	convergent_end
Tb427_100107700	0.0700545	6.27953	2.05541	0.16143	0.658493	0.181449	132289	22050	aligned_start	convergent_end
Tb427_100107800	-0.0176213	2.78478	0.0265811	0.871521	0.974799	0.0110849	135358	18981	aligned_start	convergent_end
Tb427_100107900	-0.00150005	6.07365	0.000917875	0.97602	0.996454	0.00154274	136101	18238	aligned_start	convergent_end
Tb427_100108000	-0.07343	5.95018	1.87464	0.180542	0.677701	0.168962	138129	16210	aligned_start	convergent_end
Tb427_100108100	-0.0348143	7.7328	0.749699	0.39306	0.815325	0.088669	140162	14177	aligned_start	convergent_end
Tb427_100108200	-0.0162763	5.77618	0.0614745	0.805775	0.963543	0.0161287	141554	12785	aligned_start	convergent_end
Tb427_100108300	-0.14983	5.14245	7.46667	0.0101758	0.31678	0.499242	144234	10105	aligned_start	convergent_end
Tb427_100108400	0.0218034	5.58886	0.237963	0.629029	0.913025	0.0395173	145458	8881	aligned_start	convergent_end
Tb427_100108500	0.0104954	4.42007	0.0246864	0.876145	0.976093	0.0105088	147099	7240	aligned_start	convergent_end
Tb427_100108600	-0.0222559	6.64032	0.275014	0.603626	0.902805	0.044406	148331	6008	aligned_start	convergent_end
Tb427_100108700	-0.117668	5.25682	1.77109	0.192715	0.688451	0.162127	151685	2654	aligned_start	convergent_end
Tb427_100108800	-0.0337772	2.86473	0.0597114	0.808523	0.964016	0.015916	134494	1545	undetermined	convergent_end
Tb427_100108900	0.343239	3.70076	5.48935	0.0255567	0.421511	0.375191	133170	2869	undetermined	convergent_end
Tb427_100109000	0.416391	3.57422	9.15016	0.00489271	0.234989	0.628952	131936	4103	undetermined	convergent_end
Tb427_100109100	0.192886	3.65095	1.36567	0.251247	0.738064	0.131906	130637	5402	undetermined	convergent_end
Tb427_100109200	0.0871579	1.52119	0.206623	0.652516	0.920421	0.0360134	128559	7480	undetermined	convergent_end
Tb427_100109300	0.114982	5.05286	1.01139	0.322165	0.785982	0.104587	127190	8849	undetermined	convergent_end
Tb427_100109400:pseudogene	-0.120264	-0.402166	0.0588883	0.809821	0.964118	0.0158699	125504	10535	undetermined	convergent_end
Tb427_100109500	-0.118444	8.58357	3.35629	0.0763333	0.548673	0.260687	113128	22911	undetermined	convergent_end
Tb427_100109600	-0.0240556	4.35627	0.106784	0.745978	0.946455	0.0239002	112245	23794	undetermined	convergent_end
Tb427_100109700	0.00176002	5.72293	0.00109152	0.973851	0.995428	0.00199011	109806	26233	undetermined	convergent_end
Tb427_100109800	0.155767	5.87915	7.40066	0.0104815	0.320454	0.494235	107991	28048	undetermined	convergent_end
Tb427_100109900	0.111374	2.64284	1.05582	0.311927	0.779589	0.108134	107175	28864	undetermined	convergent_end
Tb427_100110000	0.0442804	6.22049	0.741722	0.39556	0.817359	0.0875873	105133	30906	undetermined	convergent_end
Tb427_100110100	-0.090803	7.363	4.12245	0.0507552	0.497435	0.303264	100872	35167	undetermined	convergent_end
Tb427_100110200	0.004145	6.48819	0.00323834	0.954976	0.991188	0.00384412	97166	38873	undetermined	convergent_end
Tb427_100110300	-0.00320701	8.90174	0.00138716	0.970523	0.994578	0.00236118	85811	50228	undetermined	convergent_end
Tb427_100110400	0.000182706	4.17293	6.26115e-06	0.998019	1	0	84748	51291	undetermined	convergent_end
Tb427_100110500	-0.0156657	6.53605	0.19761	0.659669	0.922643	0.0349661	82829	53210	undetermined	convergent_end
Tb427_100110600	-0.000274519	8.13538	6.06722e-05	0.993834	1	0	80399	55640	undetermined	convergent_end
Tb427_100110700	-0.112508	5.12633	4.58196	0.0400836	0.475468	0.322879	79041	56998	undetermined	convergent_end
Tb427_100110800	-0.0905335	6.2606	4.45744	0.0427063	0.479774	0.318964	76571	59468	undetermined	convergent_end
Tb427_100110900	-0.0183936	2.59671	0.0357015	0.851334	0.972985	0.0118939	75875	60164	undetermined	convergent_end
Tb427_100111000	0.0217492	5.11091	0.0799366	0.779216	0.957114	0.0190365	74619	61420	undetermined	convergent_end
Tb427_100111100:pseudogene	0.0332993	5.73141	0.211064	0.649061	0.918443	0.036948	72948	63091	undetermined	convergent_end
Tb427_100111200	-0.157116	4.30807	2.77749	0.105423	0.589198	0.229739	72506	63533	undetermined	convergent_end
Tb427_100111300	-0.10229	4.32299	1.09216	0.303876	0.773841	0.111348	71598	64441	undetermined	convergent_end
Tb427_100111400	-0.137672	4.31268	2.51195	0.122886	0.610969	0.213981	70690	65349	undetermined	convergent_end
Tb427_100111500	-0.0784487	4.08572	0.789999	0.380778	0.810956	0.0910025	69782	66257	undetermined	convergent_end
Tb427_100111600	-0.117	4.29786	1.32811	0.257735	0.740663	0.13038	68874	67165	undetermined	convergent_end
Tb427_100111700	-0.0712731	4.1208	0.496832	0.486028	0.855174	0.0679454	67966	68073	undetermined	convergent_end
Tb427_100111800	-0.190178	4.10825	4.44522	0.0429738	0.479774	0.318964	67058	68981	undetermined	convergent_end
Tb427_100111900	-0.153769	4.09682	3.12655	0.0866245	0.563017	0.249478	66150	69889	undetermined	convergent_end
Tb427_100112000	-0.25175	4.1155	7.63018	0.00945922	0.309879	0.508808	65242	70797	undetermined	convergent_end
Tb427_100112100	-0.11448	4.31699	1.20239	0.281082	0.758572	0.120003	64334	71705	undetermined	convergent_end
Tb427_100112200	-0.0959604	4.30577	1.12488	0.296863	0.768833	0.114168	63426	72613	undetermined	convergent_end
Tb427_100112300	0.0169523	4.31224	0.0409378	0.840947	0.969969	0.013242	62518	73521	undetermined	convergent_end
Tb427_100112400	-0.178265	4.31764	4.27343	0.0469365	0.491564	0.30842	61610	74429	undetermined	convergent_end
Tb427_100112500	-0.116356	4.31075	2.13347	0.153929	0.650164	0.186977	60702	75337	undetermined	convergent_end
Tb427_100112600	-0.153733	4.30495	3.13993	0.0859839	0.562645	0.249766	59794	76245	undetermined	convergent_end
Tb427_100112700	-0.0781486	4.32187	0.78839	0.381257	0.810956	0.0910025	58886	77153	undetermined	convergent_end
Tb427_100112800	-0.184678	4.10171	2.69609	0.110453	0.594467	0.225872	57983	78056	undetermined	convergent_end
Tb427_100112900	-0.072415	1.94068	0.154621	0.696783	0.934476	0.0294319	57323	78716	undetermined	convergent_end
Tb427_100113000	0.0223631	5.83354	0.0811336	0.777615	0.957021	0.0190785	55528	80511	undetermined	convergent_end
Tb427_100113100	0.0407318	5.44028	0.545929	0.465407	0.85316	0.0689695	54376	81663	undetermined	convergent_end
Tb427_100113200	-0.000253173	4.74987	9.74014e-06	0.997529	1	0	53206	82833	undetermined	convergent_end
Tb427_100113300	-0.215212	1.11231	0.978829	0.32996	0.789668	0.102555	52666	83373	undetermined	convergent_end
Tb427_100113400	0.0461968	5.69392	0.810689	0.374688	0.807153	0.0930444	50842	85197	undetermined	convergent_end
Tb427_100113500	-0.0694007	3.79392	0.558644	0.460301	0.851128	0.0700049	48902	87137	undetermined	convergent_end
Tb427_100113600	0.119006	6.3907	4.95084	0.033301	0.459393	0.337815	44690	91349	undetermined	convergent_end
Tb427_100113700	0.083123	5.04307	2.33106	0.136706	0.628508	0.201689	42683	93356	undetermined	convergent_end
Tb427_100113800	-0.00258442	5.436	0.00228485	0.962175	0.992935	0.00307927	41108	94931	undetermined	convergent_end
Tb427_100113900	0.00122047	5.76677	0.000496874	0.982355	0.997905	0.000910742	39586	96453	undetermined	convergent_end
Tb427_100114000	0.0888988	6.45685	2.54739	0.120372	0.608356	0.215842	37905	98134	undetermined	convergent_end
Tb427_100114100:pseudogene	-0.00142134	7.61324	0.00129033	0.97157	0.994982	0.00218463	32940	103099	undetermined	convergent_end
Tb427_100114200	0.114039	5.6783	3.38494	0.0751496	0.548339	0.26095	30271	105768	undetermined	convergent_end
Tb427_100114300	0.0260879	7.24872	0.651964	0.425412	0.834875	0.0783784	25186	110853	undetermined	convergent_end
Tb427_100114400	-0.0793951	7.16261	2.08727	0.158317	0.655222	0.183611	21582	114457	undetermined	convergent_end
Tb427_100114500	-0.123299	4.98967	3.7129	0.0629732	0.52326	0.281282	20304	115735	undetermined	convergent_end
Tb427_100114600:pseudogene	0.159747	0.890754	0.493165	0.48763	0.855174	0.0679454	19778	116261	undetermined	convergent_end
Tb427_100114700	-0.0874238	5.33293	2.59595	0.117024	0.60055	0.221451	18291	117748	undetermined	convergent_end
Tb427_100114800	0.0280487	5.28793	0.229072	0.635489	0.914133	0.0389908	14427	121612	undetermined	convergent_end
Tb427_100114900	0.0163616	5.05555	0.0455681	0.832326	0.968835	0.0137502	13161	122878	undetermined	convergent_end
Tb427_100115000	-0.0615396	5.85195	0.265895	0.609667	0.904841	0.0434276	11760	124279	undetermined	convergent_end
Tb427_100115100	-0.0631328	6.58479	0.766791	0.387781	0.813974	0.0893897	8474	127565	undetermined	convergent_end
Tb427_100115200	0.0539362	3.36869	0.153153	0.698151	0.935312	0.0290435	7765	128274	undetermined	convergent_end
Tb427_100115300	0.0702729	7.5237	1.36588	0.251211	0.738064	0.131906	5017	131022	undetermined	convergent_end
Tb427_100115900	0.00260742	5.14776	0.000910223	0.97612	0.996454	0.00154274	103366	2473	divergent_start	undetermined
Tb427_100116000	0.0383963	7.57438	0.603602	0.442951	0.842614	0.0743714	100968	4871	divergent_start	undetermined
Tb427_100116100	0.0898746	8.76069	0.527546	0.472955	0.855081	0.0679927	98279	7560	divergent_start	undetermined
Tb427_100116200	0.0741429	8.51855	0.284599	0.597414	0.900491	0.0455206	95503	10336	divergent_start	undetermined
Tb427_100116300	0.102756	8.75884	0.701531	0.408524	0.823966	0.0840909	92732	13107	divergent_start	undetermined
Tb427_100116400	0.0438521	8.76336	0.128564	0.722297	0.941142	0.0263446	89962	15877	divergent_start	undetermined
Tb427_100116500	0.0901893	8.76435	0.57577	0.453565	0.848736	0.0712275	87197	18642	divergent_start	undetermined
Tb427_100116600	0.0936381	8.76599	0.594651	0.446321	0.843243	0.0740474	84423	21416	divergent_start	undetermined
Tb427_100116700	0.0791597	8.76412	0.413065	0.525027	0.872811	0.0590797	81655	24184	divergent_start	undetermined
Tb427_100116800	0.066684	8.75871	0.301627	0.586702	0.897101	0.0471585	78877	26962	divergent_start	undetermined
Tb427_100116900	0.0784333	8.76222	0.442041	0.510934	0.863652	0.0636612	76098	29741	divergent_start	undetermined
Tb427_100117000	-0.0600664	5.90408	1.69522	0.20227	0.698111	0.156076	73446	32393	divergent_start	undetermined
Tb427_100117100	0.0968207	5.6406	2.79896	0.104141	0.589198	0.229739	71837	34002	divergent_start	undetermined
Tb427_100117200	-0.0123265	5.08014	0.0585331	0.810384	0.964193	0.0158362	70326	35513	divergent_start	undetermined
Tb427_100117300	-0.0253286	6.62392	0.415553	0.52379	0.872586	0.059192	65996	39843	divergent_start	undetermined
Tb427_100117400	-0.0161324	3.97034	0.0249631	0.875459	0.976053	0.0105264	64610	41229	divergent_start	undetermined
Tb427_100117500	-0.0323679	6.09677	0.43496	0.514315	0.864536	0.0632168	61740	44099	divergent_start	undetermined
Tb427_100117600	0.0528975	4.80669	0.961663	0.334174	0.790996	0.101826	60531	45308	divergent_start	undetermined
Tb427_100117700	-0.0710335	3.68262	0.783677	0.382667	0.811397	0.0907667	59638	46201	divergent_start	undetermined
Tb427_100117800	0.099773	5.1261	2.37102	0.133503	0.624194	0.20468	58069	47770	divergent_start	undetermined
Tb427_100117900	-0.0221266	8.40522	0.133557	0.717193	0.940042	0.0268527	47192	58647	divergent_start	undetermined
Tb427_100118000	-0.0293127	6.67022	0.848526	0.363909	0.804305	0.094579	44790	61049	divergent_start	undetermined
Tb427_100118100	-0.0612466	6.04654	1.12029	0.297833	0.769528	0.113775	42562	63277	divergent_start	undetermined
Tb427_100118200	0.0592307	6.97462	1.32895	0.257588	0.740657	0.130383	39439	66400	divergent_start	undetermined
Tb427_100118300	0.0351997	4.39014	0.255231	0.6169	0.908192	0.0418222	38281	67558	divergent_start	undetermined
Tb427_100118400	0.0101288	6.98917	0.0518337	0.821361	0.967882	0.0141777	35034	70805	divergent_start	undetermined
Tb427_100118500	-0.0104427	7.97264	0.117009	0.734553	0.943302	0.0253491	29590	76249	divergent_start	undetermined
Tb427_100118600	-0.0668966	5.16881	0.972463	0.331514	0.790648	0.102017	26580	79259	divergent_start	undetermined
Tb427_100118700	0.0274456	5.26569	0.305425	0.584367	0.896105	0.0476409	24954	80885	divergent_start	undetermined
Tb427_100118800	-0.00671873	6.98722	0.0162794	0.899277	0.980099	0.00872987	19167	86672	divergent_start	undetermined
Tb427_100118900	0.0816191	6.29011	2.76976	0.105889	0.589198	0.229739	16552	89287	divergent_start	undetermined
Tb427_100119000	-0.0549346	6.25266	0.986824	0.328022	0.788199	0.103364	14741	91098	divergent_start	undetermined
Tb427_100119100	-0.0126232	2.82112	0.0133896	0.908608	0.983167	0.00737285	13898	91941	divergent_start	undetermined
Tb427_100119200	-0.0637681	5.87715	1.386	0.247822	0.736134	0.133043	11369	94470	divergent_start	undetermined
Tb427_100119300	-0.0312777	6.35095	0.197541	0.659725	0.922643	0.0349661	9648	96191	divergent_start	undetermined
Tb427_100119400	0.156955	4.31484	4.50304	0.0417245	0.478012	0.320561	8475	97364	divergent_start	undetermined
Tb427_100119500	0.0282011	6.13383	0.183817	0.671005	0.927654	0.032614	6906	98933	divergent_start	undetermined
Tb427_100119600	-0.0335536	7.3539	0.378331	0.542877	0.880327	0.0553561	3974	101865	divergent_start	undetermined
Tb427_100119700	-0.0292163	4.60999	0.161266	0.69068	0.932255	0.0304654	3219	102620	divergent_start	undetermined
Tb427_100119800	0.0782834	4.52031	1.05459	0.312203	0.779629	0.108112	2236	103603	divergent_start	undetermined
Tb427_100119900	0.241357	0.368646	0.517473	0.477178	0.855081	0.0679927	2158	225961	divergent_start	convergent_end
Tb427_100120000	0.0358162	5.03197	0.319058	0.576139	0.893928	0.0486974	3080	225039	divergent_start	convergent_end
Tb427_100120100	0.18118	7.29094	4.89345	0.0342677	0.462411	0.334972	4516	223603	divergent_start	convergent_end
Tb427_100120200	-0.0554254	6.9657	1.31913	0.259318	0.740902	0.130239	5337	222782	divergent_start	convergent_end
Tb427_100120300	0.0811488	6.15961	0.734961	0.397697	0.819396	0.0865062	8840	219279	divergent_start	convergent_end
Tb427_100120400	-0.0184209	7.90228	0.144609	0.706271	0.937456	0.0280491	9938	218181	divergent_start	convergent_end
Tb427_100120500	0.102452	3.08107	1.2723	0.267778	0.742123	0.129524	15476	212643	divergent_start	convergent_end
Tb427_100120600	-0.0107137	6.34391	0.0505683	0.823517	0.968196	0.0140367	16603	211516	divergent_start	convergent_end
Tb427_100120700	0.0478716	3.53111	0.192195	0.664061	0.924501	0.0340926	19065	209054	divergent_start	convergent_end
Tb427_100120800	-0.0183762	4.89696	0.0772093	0.782915	0.95779	0.0187299	19847	208272	divergent_start	convergent_end
Tb427_100120900	-0.0158366	8.75406	0.038853	0.844995	0.970638	0.0129426	21425	206694	divergent_start	convergent_end
Tb427_100121000	0.106427	6.03033	2.97486	0.09428	0.575448	0.239994	22364	205755	divergent_start	convergent_end
Tb427_100121100	-0.116334	5.19095	2.47745	0.125391	0.612465	0.212919	24175	203944	divergent_start	convergent_end
Tb427_100121200	0.00796241	6.17187	0.00708108	0.933466	0.987547	0.0054423	25609	202510	divergent_start	convergent_end
Tb427_100122000	0.192257	4.81405	9.65595	0.00395757	0.215603	0.666345	30236	197883	divergent_start	convergent_end
Tb427_100122100	0.0734975	6.55276	1.86079	0.182115	0.680739	0.167019	32420	195699	divergent_start	convergent_end
Tb427_100122200	-0.0248572	5.85237	0.253445	0.618131	0.908859	0.0415036	38265	189854	divergent_start	convergent_end
Tb427_100122300	-0.302359	1.54409	1.68951	0.203013	0.698624	0.155757	41831	186288	divergent_start	convergent_end
Tb427_100122400	-0.013916	6.76765	0.102952	0.750416	0.94855	0.02294	43087	185032	divergent_start	convergent_end
Tb427_100122500	0.0282304	5.88768	0.139178	0.711576	0.938948	0.0273585	47518	180601	divergent_start	convergent_end
Tb427_100122600	0.0830953	5.20577	1.89261	0.178525	0.675203	0.170566	50198	177921	divergent_start	convergent_end
Tb427_100122700	0.126963	5.84449	4.07646	0.0519858	0.503667	0.297857	52157	175962	divergent_start	convergent_end
Tb427_100122800	-0.139025	2.88738	1.63487	0.210288	0.70468	0.152008	54907	173212	divergent_start	convergent_end
Tb427_100122900	-0.045725	1.95364	0.11796	0.733519	0.943302	0.0253491	55841	172278	divergent_start	convergent_end
Tb427_100123000	0.130885	8.73442	2.54348	0.120647	0.608356	0.215842	56516	171603	divergent_start	convergent_end
Tb427_100123100	0.0122632	6.20262	0.0993461	0.754676	0.949238	0.0226249	57590	170529	divergent_start	convergent_end
Tb427_100123200	0.209219	5.31505	14.1811	0.000678007	0.0848954	1.07112	60859	167260	divergent_start	convergent_end
Tb427_100123300	0.0382068	6.21995	0.805488	0.376205	0.808174	0.092495	62427	165692	divergent_start	convergent_end
Tb427_100123400	-0.0238881	7.82512	0.542607	0.466757	0.85316	0.0689695	65062	163057	divergent_start	convergent_end
Tb427_100123500	-0.0262239	6.70165	0.31256	0.580031	0.89573	0.0478231	71342	156777	divergent_start	convergent_end
Tb427_100123600	0.018157	6.48331	0.0993921	0.754621	0.949238	0.0226249	74253	153866	divergent_start	convergent_end
Tb427_100123700	0.0910448	4.33534	1.52517	0.225891	0.721793	0.141587	76941	151178	divergent_start	convergent_end
Tb427_100123800:pseudogene	0.0398883	6.13221	0.644658	0.427992	0.834944	0.0783425	78215	149904	divergent_start	convergent_end
Tb427_100123900	-0.0353063	4.39072	0.137212	0.713525	0.939401	0.0271488	82689	145430	divergent_start	convergent_end
Tb427_100124000	0.0361214	6.19663	0.499301	0.484955	0.855174	0.0679454	89233	138886	divergent_start	convergent_end
Tb427_100124100	0.0744125	4.01522	0.9856	0.328318	0.788199	0.103364	92236	135883	divergent_start	convergent_end
Tb427_100124200	-0.0524375	5.84719	0.97069	0.331948	0.790648	0.102017	94008	134111	divergent_start	convergent_end
Tb427_100124300	-0.0124731	5.30481	0.0463966	0.830833	0.968276	0.0140007	95633	132486	divergent_start	convergent_end
Tb427_100124400	-0.0919943	6.90465	4.15516	0.0498995	0.495337	0.305099	97185	130934	divergent_start	convergent_end
Tb427_100124500	0.0143793	5.66739	0.043093	0.836875	0.969545	0.0134318	101185	126934	divergent_start	convergent_end
Tb427_100124600	0.0177289	5.83901	0.0398958	0.842957	0.969969	0.013242	103110	125009	divergent_start	convergent_end
Tb427_100124700:pseudogene	-0.142679	4.40896	1.35192	0.253597	0.738699	0.131532	104129	123990	divergent_start	convergent_end
Tb427_100124800	-0.0511202	6.90888	1.89074	0.178734	0.675336	0.17048	105415	122704	divergent_start	convergent_end
Tb427_100124900	0.0524878	6.22782	1.28859	0.264796	0.741231	0.130047	108528	119591	divergent_start	convergent_end
Tb427_100125000	-0.0143065	4.52641	0.0336282	0.855665	0.973044	0.0118675	111852	116267	divergent_start	convergent_end
Tb427_100125100	0.0257917	6.03003	0.121585	0.729621	0.94267	0.0256405	113365	114754	divergent_start	convergent_end
Tb427_100125200	0.092196	3.77309	0.754465	0.391577	0.815325	0.088669	121200	106919	divergent_start	convergent_end
Tb427_100125300	0.0249181	7.99669	0.440274	0.511774	0.863652	0.0636612	122687	105432	divergent_start	convergent_end
Tb427_100125400	0.0604721	5.39431	1.29405	0.263806	0.741231	0.130047	127148	100971	divergent_start	convergent_end
Tb427_100125500	0.0846396	5.78446	3.25216	0.0808162	0.55698	0.254161	128977	99142	divergent_start	convergent_end
Tb427_100125600	0.0453157	5.03524	0.872736	0.357242	0.798532	0.0977078	131256	96863	divergent_start	convergent_end
Tb427_100125700	-0.00609003	5.97701	0.00746838	0.931675	0.987547	0.0054423	133229	94890	divergent_start	convergent_end
Tb427_100125800	-0.00941439	5.38483	0.0240501	0.877738	0.976093	0.0105088	134837	93282	divergent_start	convergent_end
Tb427_100125900	0.0785231	6.21199	3.13033	0.0864428	0.563017	0.249478	136669	91450	divergent_start	convergent_end
Tb427_100126000	0.0677985	6.70617	0.366491	0.549221	0.883597	0.0537456	139930	88189	divergent_start	convergent_end
Tb427_100126100	-0.0918462	5.29827	2.25255	0.143263	0.636058	0.196504	141672	86447	divergent_start	convergent_end
Tb427_100126200	0.026177	7.25144	0.420702	0.521245	0.871011	0.0599763	143267	84852	divergent_start	convergent_end
Tb427_100126300	0.0448494	5.28245	0.346659	0.560172	0.88891	0.0511423	146127	81992	divergent_start	convergent_end
Tb427_100126400	0.102857	3.81781	1.1628	0.289001	0.764135	0.11683	147668	80451	divergent_start	convergent_end
Tb427_100126500	0.0793811	6.06462	2.68488	0.111167	0.595489	0.225126	148523	79596	divergent_start	convergent_end
Tb427_100126600	0.0808261	3.41699	0.808066	0.375452	0.807514	0.0928501	150250	77869	divergent_start	convergent_end
Tb427_100126700	-0.00216434	5.37505	0.000804375	0.977551	0.996822	0.00138245	151036	77083	divergent_start	convergent_end
Tb427_100126800	0.0153191	6.03454	0.126862	0.724061	0.941177	0.0263285	152947	75172	divergent_start	convergent_end
Tb427_100126900	-0.139556	4.05067	4.19667	0.0488364	0.495337	0.305099	155508	72611	divergent_start	convergent_end
Tb427_100127000	-0.0184002	5.17051	0.134973	0.715766	0.939805	0.0269624	156755	71364	divergent_start	convergent_end
Tb427_100127100	-0.072859	5.67614	1.17592	0.286346	0.761173	0.118517	158314	69805	divergent_start	convergent_end
Tb427_100127200	-0.197754	3.83306	6.35781	0.0168999	0.374815	0.426183	160892	67227	divergent_start	convergent_end
Tb427_100127300	-0.169839	3.48898	2.75528	0.106769	0.589198	0.229739	162069	66050	divergent_start	convergent_end
Tb427_100127400	-0.303316	1.5552	2.69428	0.110568	0.594467	0.225872	163243	64876	divergent_start	convergent_end
Tb427_100127500	-0.124654	5.23926	3.98887	0.0544228	0.50696	0.295026	164435	63684	divergent_start	convergent_end
Tb427_100127600	0.0424803	5.14895	0.493863	0.487324	0.855174	0.0679454	165375	62744	divergent_start	convergent_end
Tb427_100127700	0.0913777	4.76011	1.65356	0.207764	0.702545	0.153326	166852	61267	divergent_start	convergent_end
Tb427_100127800	0.0437747	5.62619	0.505196	0.482409	0.855081	0.0679927	171372	56747	divergent_start	convergent_end
Tb427_100127900	-0.0676861	4.66443	1.24985	0.27196	0.74656	0.126935	175340	52779	divergent_start	convergent_end
Tb427_100128000	-0.117739	5.89907	3.22618	0.0819803	0.557023	0.254127	179634	48485	divergent_start	convergent_end
Tb427_100128100	-0.162777	2.84941	1.88511	0.179364	0.675854	0.170147	184778	43341	divergent_start	convergent_end
Tb427_100128200	0.0896253	4.23037	1.26654	0.268842	0.743582	0.128671	186302	41817	divergent_start	convergent_end
Tb427_100128300	0.0459132	3.42073	0.218651	0.64326	0.917145	0.0375622	188353	39766	divergent_start	convergent_end
Tb427_100128400	-0.0373464	2.95164	0.102463	0.750988	0.94855	0.02294	189390	38729	divergent_start	convergent_end
Tb427_100128500	-0.0373755	2.5393	0.115716	0.735966	0.943636	0.0251954	190539	37580	divergent_start	convergent_end
Tb427_100128600	-0.0186036	7.31831	0.293433	0.591806	0.898755	0.0463585	191978	36141	divergent_start	convergent_end
Tb427_100128700	0.010487	5.67951	0.0611937	0.80621	0.963617	0.0160954	199721	28398	divergent_start	convergent_end
Tb427_100128800	0.0774785	5.85367	1.89078	0.178729	0.675336	0.17048	202770	25349	divergent_start	convergent_end
Tb427_100128900	0.119248	4.14006	2.16481	0.151034	0.645718	0.189957	205553	22566	divergent_start	convergent_end
Tb427_100129000	0.0143644	4.50839	0.0483729	0.827325	0.968276	0.0140007	207206	20913	divergent_start	convergent_end
Tb427_100129100	-0.242337	4.18838	9.12105	0.00495333	0.234989	0.628952	208765	19354	divergent_start	convergent_end
Tb427_100129200	-0.107674	5.69499	3.50039	0.0705849	0.541927	0.266059	210039	18080	divergent_start	convergent_end
Tb427_100129300	-0.183668	3.43259	3.94854	0.0555873	0.510192	0.292266	212837	15282	divergent_start	convergent_end
Tb427_100129400	-0.0560408	4.50665	0.506729	0.481751	0.855081	0.0679927	214258	13861	divergent_start	convergent_end
Tb427_100129500	-0.043859	4.5224	0.419862	0.521659	0.871011	0.0599763	215324	12795	divergent_start	convergent_end
Tb427_100129600	-0.180681	4.95516	9.78851	0.00374565	0.212537	0.672565	216468	11651	divergent_start	convergent_end
Tb427_100129700	-0.0107142	5.80067	0.0412131	0.840421	0.969969	0.013242	217915	10204	divergent_start	convergent_end
Tb427_100129800	-0.122236	5.41447	4.4284	0.043345	0.479774	0.318964	219571	8548	divergent_start	convergent_end
Tb427_100129900	-0.0803233	5.89191	3.16126	0.0849736	0.560999	0.251038	221050	7069	divergent_start	convergent_end
Tb427_100130000	-0.0218082	6.81302	0.067814	0.796226	0.961171	0.0171995	223672	4447	divergent_start	convergent_end
Tb427_100130100	0.216944	2.49845	1.95651	0.171569	0.666704	0.176067	226203	1916	divergent_start	convergent_end
Tb427_100130300	0.0637828	6.82735	1.82139	0.186682	0.684794	0.16444	62950	1429	aligned_start	convergent_end
Tb427_100130400	-0.180951	1.56612	1.68148	0.204063	0.699393	0.155279	61638	2741	aligned_start	convergent_end
Tb427_100130500	-0.00942891	6.71637	0.0588808	0.809833	0.964118	0.0158699	58600	5779	aligned_start	convergent_end
Tb427_100130600	0.041707	5.237	0.649619	0.426238	0.834944	0.0783425	57062	7317	aligned_start	convergent_end
Tb427_100130700	0.127827	6.19637	7.07749	0.0121291	0.335745	0.47399	56105	8274	aligned_start	convergent_end
Tb427_100130800	0.010108	5.29098	0.0328172	0.857396	0.973297	0.0117545	53096	11283	aligned_start	convergent_end
Tb427_100130900	-0.00854709	5.35815	0.0308619	0.861663	0.973391	0.0117125	51956	12423	aligned_start	convergent_end
Tb427_100131000	0.0596195	4.45521	0.495175	0.486751	0.855174	0.0679454	49793	14586	aligned_start	convergent_end
Tb427_100131100	0.0480349	6.42308	0.701963	0.408381	0.823926	0.0841117	46957	17422	aligned_start	convergent_end
Tb427_100131200	-0.109645	5.99753	4.60882	0.0395415	0.475468	0.322879	44981	19398	aligned_start	convergent_end
Tb427_100131300	-0.108701	5.54116	3.06419	0.0896826	0.56625	0.246992	43264	21115	aligned_start	convergent_end
Tb427_100131400	0.0484722	4.91945	0.475774	0.495348	0.858932	0.0660414	40447	23932	aligned_start	convergent_end
Tb427_100131500	0.111231	5.95337	1.72487	0.198469	0.694599	0.158266	39364	25015	aligned_start	convergent_end
Tb427_100131600	-0.0129491	2.99751	0.0166089	0.898268	0.979685	0.00891367	38641	25738	aligned_start	convergent_end
Tb427_100131700	0.0331641	6.67869	0.292035	0.592686	0.898769	0.0463518	36305	28074	aligned_start	convergent_end
Tb427_100131800	0.099234	6.04725	4.42243	0.0434775	0.479846	0.318898	33296	31083	aligned_start	convergent_end
Tb427_100131900	-0.0108164	3.56219	0.0162195	0.899461	0.980099	0.00872987	32051	32328	aligned_start	convergent_end
Tb427_100132000	0.133878	3.94816	1.36393	0.251543	0.738064	0.131906	31137	33242	aligned_start	convergent_end
Tb427_100132100	0.0911659	5.9083	3.26514	0.0802411	0.55698	0.254161	28567	35812	aligned_start	convergent_end
Tb427_100132200	0.0716829	4.98091	1.50109	0.229506	0.725518	0.139352	25902	38477	aligned_start	convergent_end
Tb427_100132300	-0.0108909	6.88553	0.0408933	0.841033	0.969969	0.013242	21785	42594	aligned_start	convergent_end
Tb427_100132400	0.0683467	7.48213	1.35664	0.252787	0.738064	0.131906	15481	48898	aligned_start	convergent_end
Tb427_100132500	0.201531	8.11088	2.7839	0.105039	0.589198	0.229739	11768	52611	aligned_start	convergent_end
Tb427_100132600	0.0561752	7.00338	0.914289	0.346195	0.793894	0.100237	8788	55591	aligned_start	convergent_end
Tb427_100132700:pseudogene	0.00368986	3.32211	0.00181173	0.966315	0.993499	0.00283265	8092	56287	aligned_start	convergent_end
Tb427_100132800	-0.0347945	5.08385	0.192081	0.664154	0.924501	0.0340926	6150	58229	aligned_start	convergent_end
Tb427_100132900	-0.0648789	4.29772	0.692877	0.411398	0.82586	0.0830937	3277	61102	aligned_start	convergent_end
Tb427_100133300	0.0894893	7.52506	4.13098	0.0505303	0.49683	0.303792	119955	5045	aligned_start	aligned_end
Tb427_100133400	-0.048006	6.5497	0.62157	0.436305	0.838861	0.0763099	117944	7056	aligned_start	aligned_end
Tb427_100133500:pseudogene	-0.0151353	1.75371	0.00730293	0.932434	0.987547	0.0054423	117023	7977	aligned_start	aligned_end
Tb427_100133600	0.0858924	6.48432	3.72527	0.0625593	0.523047	0.28146	113076	11924	aligned_start	aligned_end
Tb427_100133700	0.0308054	5.00961	0.207426	0.651889	0.920387	0.0360295	111845	13155	aligned_start	aligned_end
Tb427_100133800	-0.0802154	5.80393	3.39133	0.0748886	0.548339	0.26095	108763	16237	aligned_start	aligned_end
Tb427_100134000	-0.018049	4.74582	0.0350566	0.852667	0.972985	0.0118939	99657	25343	aligned_start	aligned_end
Tb427_100134100	-0.0412304	5.86768	0.387044	0.538295	0.877909	0.0565506	95257	29743	aligned_start	aligned_end
Tb427_100134200	-0.0713917	7.40285	0.839777	0.366361	0.80658	0.0933526	94477	30523	aligned_start	aligned_end
Tb427_100134300	0.00741978	5.48707	0.0182849	0.893289	0.978217	0.0095647	93070	31930	aligned_start	aligned_end
Tb427_100134400	-0.0163662	7.6101	0.11003	0.742287	0.946044	0.0240887	90692	34308	aligned_start	aligned_end
Tb427_100134500	0.0163176	9.94029	0.0462871	0.831029	0.968276	0.0140007	87301	37699	aligned_start	aligned_end
Tb427_100134600	-0.05379	6.54307	1.34314	0.255114	0.739345	0.131153	83919	41081	aligned_start	aligned_end
Tb427_100134700	-0.212028	0.963059	0.895299	0.351183	0.796526	0.0987999	82641	42359	aligned_start	aligned_end
Tb427_100134800	-0.0189378	5.71001	0.107044	0.74568	0.946342	0.0239517	79620	45380	aligned_start	aligned_end
Tb427_100134900	-0.144842	0.649957	0.223573	0.639562	0.915985	0.0381115	78233	46767	aligned_start	aligned_end
Tb427_100135000	0.392534	1.49188	3.76847	0.0611375	0.522481	0.281929	74191	50809	aligned_start	aligned_end
Tb427_100135100	-0.076329	2.0652	0.330746	0.569269	0.890905	0.0501688	70441	54559	aligned_start	aligned_end
Tb427_100135200:pseudogene	-0.0366324	5.30901	0.174715	0.678765	0.928565	0.0321876	65442	59558	aligned_start	aligned_end
Tb427_100135300	-0.00606235	7.14361	0.0177178	0.894947	0.978651	0.00937211	62883	62117	aligned_start	aligned_end
Tb427_100135400	-0.01372	8.68956	0.127006	0.723911	0.941177	0.0263285	58046	66954	aligned_start	aligned_end
Tb427_100135500	0.0879664	5.04763	2.23156	0.145078	0.63827	0.194996	56535	68465	aligned_start	aligned_end
Tb427_100135600	-0.0121831	6.47152	0.0255647	0.87398	0.975725	0.0106726	54105	70895	aligned_start	aligned_end
Tb427_100135700	-0.0356189	8.95624	0.252871	0.618528	0.908859	0.0415036	52338	72662	aligned_start	aligned_end
Tb427_100135800	-0.00616484	6.27715	0.0157287	0.900986	0.980099	0.00872987	49579	75421	aligned_start	aligned_end
Tb427_100135900	0.0193929	7.15126	0.318613	0.576404	0.893959	0.0486824	45314	79686	aligned_start	aligned_end
Tb427_100136000	-0.0141786	5.75335	0.084528	0.773141	0.9555	0.0197693	43620	81380	aligned_start	aligned_end
Tb427_100136100	0.0201926	8.67035	0.337928	0.565127	0.889703	0.0507548	40602	84398	aligned_start	aligned_end
Tb427_100136200	-0.104582	3.10698	0.800987	0.377526	0.809247	0.0919189	39568	85432	aligned_start	aligned_end
Tb427_100136300	-0.0198156	6.77249	0.256133	0.616282	0.90798	0.0419239	36542	88458	aligned_start	aligned_end
Tb427_100136400	0.0620834	7.08221	2.70842	0.109674	0.592773	0.227111	32714	92286	aligned_start	aligned_end
Tb427_100136500	0.0248666	4.92645	0.122652	0.728486	0.942635	0.0256564	31293	93707	aligned_start	aligned_end
Tb427_100136600	0.0744174	6.61267	1.14026	0.293639	0.76719	0.115097	28648	96352	aligned_start	aligned_end
Tb427_100136700	0.0199368	6.87471	0.131546	0.719235	0.940463	0.0266583	25218	99782	aligned_start	aligned_end
Tb427_100136800	-0.00487412	6.3404	0.00876054	0.926016	0.987547	0.0054423	24105	100895	aligned_start	aligned_end
Tb427_100136900	-0.031868	4.37294	0.222154	0.640623	0.916578	0.0378307	22554	102446	aligned_start	aligned_end
Tb427_100137000	0.0422143	6.66469	1.74067	0.196479	0.692736	0.159432	19921	105079	aligned_start	aligned_end
Tb427_100137100	-0.0190104	5.36976	0.0912014	0.764622	0.953985	0.0204584	18662	106338	aligned_start	aligned_end
Tb427_100137200	-0.148625	5.94895	7.99149	0.00806184	0.285707	0.544079	16422	108578	aligned_start	aligned_end
Tb427_100137300	0.0986666	5.21752	2.14758	0.152617	0.647158	0.18899	13304	111696	aligned_start	aligned_end
Tb427_100137400	-0.0425006	6.59102	0.578036	0.452686	0.847762	0.0717263	10173	114827	aligned_start	aligned_end
Tb427_100137500	0.0935512	5.99207	1.58189	0.217651	0.713566	0.146566	7687	117313	aligned_start	aligned_end
Tb427_100137600:pseudogene	0.035865	7.16287	0.409755	0.526682	0.873312	0.0588303	2716	122284	aligned_start	aligned_end
Tb427_100137800	-0.00246601	6.69968	0.00208093	0.963901	0.993274	0.00293095	130151	9848	aligned_start	aligned_end
Tb427_100137900	-0.0499371	0.671506	0.0405282	0.841734	0.969969	0.013242	129624	10375	aligned_start	aligned_end
Tb427_100138000	0.0851364	6.79065	3.1864	0.0838001	0.55856	0.25293	126823	13176	aligned_start	aligned_end
Tb427_100138100	-0.0693667	5.59878	0.900697	0.349755	0.796526	0.0987999	124387	15612	aligned_start	aligned_end
Tb427_100138200	-0.0234458	4.19181	0.0789995	0.780479	0.957114	0.0190365	123293	16706	aligned_start	aligned_end
Tb427_100138300	0.065106	5.18772	1.61239	0.213373	0.709075	0.149308	121240	18759	aligned_start	aligned_end
Tb427_100138400	-0.0296171	5.33375	0.126473	0.724467	0.941384	0.026233	119212	20787	aligned_start	aligned_end
Tb427_100138500	-0.215674	4.72114	6.86952	0.0133365	0.350185	0.455702	118179	21820	aligned_start	aligned_end
Tb427_100138600	0.0481705	6.12183	1.01508	0.321298	0.785422	0.104897	115180	24819	aligned_start	aligned_end
Tb427_100138700	-0.00212415	5.75156	0.00195603	0.965	0.993274	0.00293095	113245	26754	aligned_start	aligned_end
Tb427_100138800	0.239705	3.89499	3.77944	0.0607821	0.522481	0.281929	110851	29148	aligned_start	aligned_end
Tb427_100138900	0.0306829	7.20335	0.724561	0.401019	0.821163	0.0855705	106787	33212	aligned_start	aligned_end
Tb427_100139000	0.0394158	5.21289	0.562319	0.458842	0.851043	0.0700486	105113	34886	aligned_start	aligned_end
Tb427_100139100	-0.054918	6.34923	1.61797	0.212603	0.708043	0.149941	102043	37956	aligned_start	aligned_end
Tb427_100139200	-0.0828077	6.48494	2.9698	0.0945484	0.575448	0.239994	99840	40159	aligned_start	aligned_end
Tb427_100139300	-0.0232293	6.1411	0.252003	0.619128	0.908859	0.0415036	96814	43185	aligned_start	aligned_end
Tb427_100139400	0.067262	5.23143	1.19261	0.283011	0.759592	0.11942	94254	45745	aligned_start	aligned_end
Tb427_100139500	0.0120838	6.08815	0.0615378	0.805677	0.963539	0.0161308	91806	48193	aligned_start	aligned_end
Tb427_100139600	0.0370297	7.47062	1.26037	0.269989	0.74559	0.1275	84903	55096	aligned_start	aligned_end
Tb427_100139700	-0.0220943	7.48813	0.36733	0.548767	0.883338	0.0538731	80793	59206	aligned_start	aligned_end
Tb427_100139800	0.0362814	6.30121	0.358068	0.553821	0.886757	0.0521955	77377	62622	aligned_start	aligned_end
Tb427_100139900	0.100389	8.39851	6.81748	0.0136585	0.351484	0.454095	69107	70892	aligned_start	aligned_end
Tb427_100140000	0.0238061	6.94361	0.148251	0.702777	0.937456	0.0280491	67226	72773	aligned_start	aligned_end
Tb427_100140100	-0.0565993	4.57103	0.516206	0.477713	0.855081	0.0679927	66047	73952	aligned_start	aligned_end
Tb427_100140200	0.0626226	5.10756	1.44048	0.238931	0.731246	0.135937	64522	75477	aligned_start	aligned_end
Tb427_100140300	0.0825547	5.13092	1.26742	0.26868	0.743465	0.12874	63466	76533	aligned_start	aligned_end
Tb427_100140400	-0.0161607	6.6858	0.132218	0.718551	0.940068	0.0268407	58153	81846	aligned_start	aligned_end
Tb427_100140500	-0.231969	0.545328	1.78913	0.245372	0.732896	0.134957	57583	82416	aligned_start	aligned_end
Tb427_100140600	-0.0649375	6.21614	2.2452	0.143896	0.636058	0.196504	53428	86571	aligned_start	aligned_end
Tb427_100140700	-0.0137037	6.76493	0.0505015	0.823631	0.968196	0.0140367	50517	89482	aligned_start	aligned_end
Tb427_100140800	0.0358035	4.56042	0.270427	0.606648	0.902964	0.0443298	49364	90635	aligned_start	aligned_end
Tb427_100140900	-0.00594428	6.25832	0.0157633	0.900877	0.980099	0.00872987	46947	93052	aligned_start	aligned_end
Tb427_100141300:pseudogene	0.0502514	4.37351	0.441643	0.511123	0.863652	0.0636612	43182	96817	aligned_start	aligned_end
Tb427_100141400	-0.0146144	4.69845	0.0608923	0.806678	0.963617	0.0160954	41114	98885	aligned_start	aligned_end
Tb427_100141800	-0.0308964	1.56159	0.0142633	0.905687	0.981806	0.00797412	39049	100950	aligned_start	aligned_end
Tb427_100141900	-0.0433126	2.06977	0.0730465	0.788699	0.959621	0.0179004	38283	101716	aligned_start	aligned_end
Tb427_100142000	-0.0717704	5.12978	0.759125	0.390136	0.814924	0.0888828	35973	104026	aligned_start	aligned_end
Tb427_100142100	0.0581268	5.91428	1.44428	0.238325	0.731246	0.135937	33559	106440	aligned_start	aligned_end
Tb427_100142200	-0.00790772	5.8923	0.0156159	0.901339	0.980199	0.00868558	28728	111271	aligned_start	aligned_end
Tb427_100142300	0.00838225	6.14943	0.0311664	0.86099	0.973297	0.0117545	24244	115755	aligned_start	aligned_end
Tb427_100142400	0.104938	5.15804	2.64514	0.113742	0.598635	0.222838	22464	117535	aligned_start	aligned_end
Tb427_100142500	0.0761081	5.6653	0.739419	0.396286	0.817804	0.0873506	20295	119704	aligned_start	aligned_end
Tb427_100142600	0.358587	8.80071	23.5893	3.05672e-05	0.0115952	1.93572	18783	121216	aligned_start	aligned_end
Tb427_100142700	0.061038	6.71901	1.66473	0.206273	0.701643	0.153884	16456	123543	aligned_start	aligned_end
Tb427_100142800	0.00266761	2.77213	0.000453157	0.983149	0.998	0.000869518	15756	124243	aligned_start	aligned_end
Tb427_100142900	-0.184393	3.34585	1.82967	0.185711	0.684437	0.164666	15145	124854	aligned_start	aligned_end
Tb427_100143000	-0.095239	6.36693	4.66748	0.0383853	0.475468	0.322879	12545	127454	aligned_start	aligned_end
Tb427_100143100:pseudogene	-0.185509	1.76492	1.31309	0.260389	0.740902	0.130239	12123	127876	aligned_start	aligned_end
Tb427_100143200	-0.131492	5.52197	5.2282	0.0290326	0.439503	0.357038	9423	130576	aligned_start	aligned_end
Tb427_100143300	0.00811285	6.56354	0.0261855	0.872472	0.974999	0.010996	4227	135772	aligned_start	aligned_end
Tb427_100143400	0.0318539	4.66837	0.156895	0.694678	0.934064	0.0296235	106661	2439	aligned_start	aligned_end
Tb427_100143500	0.0128807	5.30604	0.0546576	0.816648	0.966167	0.014948	105433	3667	aligned_start	aligned_end
Tb427_100143600:pseudogene	0.0782191	7.65461	2.6391	0.114139	0.599783	0.222006	103500	5600	aligned_start	aligned_end
Tb427_100143700	-0.0190801	6.9027	0.254834	0.617174	0.908325	0.0417587	100391	8709	aligned_start	aligned_end
Tb427_100143800	0.0419681	3.57355	0.252607	0.61871	0.908859	0.0415036	99492	9608	aligned_start	aligned_end
Tb427_100143900	0.00912194	6.14796	0.0261068	0.872662	0.975104	0.0109489	96609	12491	aligned_start	aligned_end
Tb427_100144000	-0.0821424	5.65065	2.18566	0.149143	0.644254	0.190943	94484	14616	aligned_start	aligned_end
Tb427_100144100	0.0536759	8.53602	1.16286	0.288988	0.764135	0.11683	91369	17731	aligned_start	aligned_end
Tb427_100144200	-0.032643	6.04191	0.601644	0.443684	0.842614	0.0743714	89551	19549	aligned_start	aligned_end
Tb427_100144300	0.1345	3.3808	2.41931	0.129749	0.618856	0.20841	88778	20322	aligned_start	aligned_end
Tb427_100144400	-0.0406883	6.05582	0.833048	0.368264	0.807153	0.0930444	85595	23505	aligned_start	aligned_end
Tb427_100144500	0.00558379	6.90128	0.0211123	0.885391	0.97627	0.0104301	82740	26360	aligned_start	aligned_end
Tb427_100144600	-0.0147021	6.00429	0.106348	0.746478	0.946455	0.0239002	79840	29260	aligned_start	aligned_end
Tb427_100145000	-0.0174482	4.56286	0.0417708	0.83936	0.969969	0.013242	76456	32644	aligned_start	aligned_end
Tb427_100145200	-0.0171985	7.11397	0.0664849	0.798187	0.961458	0.0170696	73236	35864	aligned_start	aligned_end
Tb427_100145300	0.0751501	7.74194	3.29084	0.0791172	0.556179	0.254785	71307	37793	aligned_start	aligned_end
Tb427_100145400	0.0899565	5.78065	2.93091	0.0966399	0.578878	0.237413	69320	39780	aligned_start	aligned_end
Tb427_100145500	0.0258527	6.78643	0.287088	0.595822	0.900061	0.0457282	66397	42703	aligned_start	aligned_end
Tb427_100145600	-0.0328429	4.88335	0.298102	0.588886	0.898328	0.0465651	64957	44143	aligned_start	aligned_end
Tb427_100145700	-0.00874133	4.48027	0.0130421	0.909796	0.983399	0.0072702	64022	45078	aligned_start	aligned_end
Tb427_100145800	0.252659	2.38531	5.22238	0.0291158	0.439503	0.357038	63203	45897	aligned_start	aligned_end
Tb427_100145900	0.092195	6.27891	4.42625	0.0433927	0.479774	0.318964	58525	50575	aligned_start	aligned_end
Tb427_100146000	-0.0222208	8.12	0.27125	0.606104	0.902964	0.0443298	54328	54772	aligned_start	aligned_end
Tb427_100146100	0.0667123	6.56629	1.57944	0.217999	0.714002	0.146301	50240	58860	aligned_start	aligned_end
Tb427_100146200	-0.0429329	2.22821	0.156727	0.694833	0.934064	0.0296235	49540	59560	aligned_start	aligned_end
Tb427_100146300	-0.114578	4.65952	2.06373	0.160611	0.658262	0.181601	48471	60629	aligned_start	aligned_end
Tb427_100146400	-0.111486	5.08936	2.02773	0.164194	0.659929	0.180503	46513	62587	aligned_start	aligned_end
Tb427_100146500	-0.0569795	4.98136	0.52791	0.472804	0.855081	0.0679927	43984	65116	aligned_start	aligned_end
Tb427_100146600	-0.116289	5.38026	5.87565	0.0212216	0.400279	0.397637	42289	66811	aligned_start	aligned_end
Tb427_100146700	-0.00869465	6.38137	0.0128757	0.910371	0.983399	0.0072702	40712	68388	aligned_start	aligned_end
Tb427_100146800	0.0405219	6.1759	0.6925	0.411524	0.825951	0.0830457	38751	70349	aligned_start	aligned_end
Tb427_100146900	-0.0022021	6.64808	0.00220739	0.962821	0.993173	0.00297524	34896	74204	aligned_start	aligned_end
Tb427_100147000	0.136556	5.6075	6.8633	0.0133745	0.350185	0.455702	32318	76782	aligned_start	aligned_end
Tb427_100147100	-0.0633983	5.28723	1.55481	0.221537	0.717365	0.14426	30554	78546	aligned_start	aligned_end
Tb427_100147200:pseudogene	-0.115065	3.4899	1.35344	0.253337	0.738699	0.131532	29131	79969	aligned_start	aligned_end
Tb427_100147300	0.00408096	3.14214	0.00107361	0.974066	0.995449	0.00198118	28452	80648	aligned_start	aligned_end
Tb427_100147400	0.0613052	5.89397	0.948388	0.337483	0.791953	0.101301	26153	82947	aligned_start	aligned_end
Tb427_100147700	-0.0349228	4.99039	0.290221	0.593832	0.899349	0.046072	23313	85787	aligned_start	aligned_end
Tb427_100147800	-0.0313855	6.57148	0.547468	0.464784	0.85316	0.0689695	21074	88026	aligned_start	aligned_end
Tb427_100147900	-0.00510964	5.09149	0.00648727	0.93631	0.987711	0.0053701	19869	89231	aligned_start	aligned_end
Tb427_100148000	0.00178768	4.43655	0.000746668	0.978371	0.997062	0.00127764	18738	90362	aligned_start	aligned_end
Tb427_100148100	-0.0198968	4.76415	0.0817829	0.776751	0.956648	0.0192478	17316	91784	aligned_start	aligned_end
Tb427_100148200	-0.079315	6.46975	3.99784	0.0541675	0.506767	0.295192	11967	97133	aligned_start	aligned_end
Tb427_100148300	0.0219832	6.81207	0.259422	0.614035	0.906479	0.0426423	8597	100503	aligned_start	aligned_end
Tb427_100148400	-0.140625	5.65418	5.9033	0.0209436	0.397001	0.401208	6959	102141	aligned_start	aligned_end
Tb427_100148500	0.0506494	7.98837	1.35485	0.253095	0.738357	0.131734	5361	103739	aligned_start	aligned_end
Tb427_100148600	-0.0270785	6.72758	0.260296	0.613441	0.906479	0.0426423	3901	105199	aligned_start	aligned_end
Tb427_100148700	0.0781228	-0.851089	0.0466184	0.830435	0.968276	0.0140007	3199	105901	aligned_start	aligned_end
Tb427_100148900	0.0445177	4.93907	0.321177	0.574881	0.893217	0.0490429	198055	2344	divergent_start	aligned_end
Tb427_100149000	-0.00820275	4.98651	0.0184114	0.892923	0.978217	0.0095647	196827	3572	divergent_start	aligned_end
Tb427_100149100	-0.0208757	7.39473	0.14044	0.710333	0.938631	0.0275052	194837	5562	divergent_start	aligned_end
Tb427_100149200	0.139588	3.54193	1.70528	0.200971	0.698111	0.156076	194140	6259	divergent_start	aligned_end
Tb427_100149300	-0.160725	1.82587	0.770877	0.386534	0.813485	0.0896505	192687	7712	divergent_start	aligned_end
Tb427_100149400	-0.167516	2.60926	2.29417	0.139742	0.630729	0.200157	192017	8382	divergent_start	aligned_end
Tb427_100149500	-0.0853294	3.64677	0.65799	0.423303	0.833103	0.0793013	191349	9050	divergent_start	aligned_end
Tb427_100149600	0.0246727	10.4484	0.044437	0.834388	0.969006	0.0136735	188573	11826	divergent_start	aligned_end
Tb427_100149700:pseudogene	0.0247917	9.9009	0.147307	0.703678	0.937456	0.0280491	186149	14250	divergent_start	aligned_end
Tb427_100149800	0.00837981	8.44953	0.0374543	0.847774	0.971025	0.0127697	183570	16829	divergent_start	aligned_end
Tb427_100149900	0.0232029	8.10177	0.145494	0.705417	0.937456	0.0280491	180548	19851	divergent_start	aligned_end
Tb427_100150000	0.115353	7.10715	3.89095	0.0572988	0.513883	0.289136	178748	21651	divergent_start	aligned_end
Tb427_100150100	-0.0265344	6.98017	0.206683	0.65247	0.920421	0.0360134	176993	23406	divergent_start	aligned_end
Tb427_100150200	0.076311	5.89211	3.20606	0.0828949	0.557023	0.254127	175060	25339	divergent_start	aligned_end
Tb427_100150300	0.010778	5.63386	0.0400951	0.84257	0.969969	0.013242	173330	27069	divergent_start	aligned_end
Tb427_100150400	0.104014	4.60069	2.17489	0.150116	0.645189	0.190313	172524	27875	divergent_start	aligned_end
Tb427_100150500	0.0166154	5.9599	0.0633635	0.802877	0.96257	0.0165676	171233	29166	divergent_start	aligned_end
Tb427_100150600	0.0247136	7.07651	0.582376	0.451009	0.846111	0.0725726	166105	34294	divergent_start	aligned_end
Tb427_100150700	-0.00212734	6.48912	0.00305951	0.956235	0.991364	0.00376683	163353	37046	divergent_start	aligned_end
Tb427_100150800	0.149119	5.12941	6.64812	0.0147666	0.362653	0.440509	161938	38461	divergent_start	aligned_end
Tb427_100150900	-0.00154748	4.41379	0.000375225	0.984666	0.998214	0.000776446	160682	39717	divergent_start	aligned_end
Tb427_100151000	-0.0026164	3.31743	0.000531486	0.981751	0.997873	0.000924848	152483	47916	divergent_start	aligned_end
Tb427_100151100	-0.0575695	5.2339	1.17294	0.286945	0.761371	0.118404	150819	49580	divergent_start	aligned_end
Tb427_100151200:pseudogene	0.236551	0.918881	1.09142	0.304036	0.773841	0.111348	149236	51163	divergent_start	aligned_end
Tb427_100151300	0.0278899	6.89852	0.554154	0.462094	0.852366	0.0693737	145728	54671	divergent_start	aligned_end
Tb427_100151400	-0.104027	5.93469	4.16447	0.0496588	0.495337	0.305099	144092	56307	divergent_start	aligned_end
Tb427_100151500	-0.0800743	6.94183	3.66945	0.0644513	0.528693	0.276797	139393	61006	divergent_start	aligned_end
Tb427_100151600	0.0431713	7.03336	0.724048	0.401184	0.821163	0.0855705	135162	65237	divergent_start	aligned_end
Tb427_100151700	-0.0596303	7.13059	1.79231	0.190142	0.685348	0.164089	130878	69521	divergent_start	aligned_end
Tb427_100151800	0.092264	1.92086	0.215926	0.645329	0.91773	0.037285	130141	70258	divergent_start	aligned_end
Tb427_100151900	-0.0596975	5.39442	0.535964	0.469474	0.853969	0.068558	128584	71815	divergent_start	aligned_end
Tb427_100152000	-0.195732	2.59293	2.43549	0.128519	0.61835	0.208766	127680	72719	divergent_start	aligned_end
Tb427_100152100	0.00849738	7.08739	0.0476276	0.828639	0.968276	0.0140007	124560	75839	divergent_start	aligned_end
Tb427_100152200	-0.0310017	6.74072	0.531365	0.471371	0.854062	0.0685108	121112	79287	divergent_start	aligned_end
Tb427_100152300	-0.0287394	6.86977	0.51308	0.479038	0.855081	0.0679927	116616	83783	divergent_start	aligned_end
Tb427_100152400	-0.0166114	6.89878	0.137958	0.712784	0.939401	0.0271488	112132	88267	divergent_start	aligned_end
Tb427_100152500	-0.073772	6.9017	2.6101	0.116069	0.599783	0.222006	105807	94592	divergent_start	aligned_end
Tb427_100152600	-0.0161635	6.91542	0.0867166	0.770308	0.9555	0.0197693	100032	100367	divergent_start	aligned_end
Tb427_100152700	-0.03305	5.1224	0.397325	0.53298	0.875804	0.0575931	98281	102118	divergent_start	aligned_end
Tb427_100152800	0.0209036	4.49556	0.107912	0.744688	0.946306	0.0239684	96181	104218	divergent_start	aligned_end
Tb427_100152900	0.00433071	6.78435	0.00752314	0.931425	0.987547	0.0054423	92567	107832	divergent_start	aligned_end
Tb427_100153000	-0.0342598	8.12306	1.20205	0.28115	0.758572	0.120003	86498	113901	divergent_start	aligned_end
Tb427_100153100	0.0403035	6.62639	1.45981	0.235873	0.731246	0.135937	81633	118766	divergent_start	aligned_end
Tb427_100153200	-0.0594441	7.08007	1.33543	0.256455	0.739582	0.131014	78438	121961	divergent_start	aligned_end
Tb427_100153300	0.0275435	6.95567	0.306615	0.58364	0.89597	0.0477067	75805	124594	divergent_start	aligned_end
Tb427_100153400	-0.0452464	7.39542	1.47085	0.234148	0.729363	0.137056	72506	127893	divergent_start	aligned_end
Tb427_100153500	0.0540831	6.46857	1.52173	0.226402	0.722369	0.141241	70193	130206	divergent_start	aligned_end
Tb427_100153600	-0.0528718	6.75807	1.30497	0.26184	0.740902	0.130239	68296	132103	divergent_start	aligned_end
Tb427_100153700:pseudogene	0.32481	0.110943	1.59938	0.215185	0.710451	0.148466	57618	142781	divergent_start	aligned_end
Tb427_100153800	-0.00578522	3.21104	0.00302795	0.956462	0.991406	0.00374863	55332	145067	divergent_start	aligned_end
Tb427_100153900	-0.021738	6.47737	0.230501	0.63444	0.913672	0.0392099	51877	148522	divergent_start	aligned_end
Tb427_100154000	-0.00450155	6.78508	0.00724307	0.932711	0.987547	0.0054423	49352	151047	divergent_start	aligned_end
Tb427_100154100	-0.0977598	8.20226	1.69436	0.202382	0.698111	0.156076	48521	151878	divergent_start	aligned_end
Tb427_100154200	-0.0862126	5.36401	2.67352	0.111896	0.596467	0.224413	47239	153160	divergent_start	aligned_end
Tb427_100154300	0.0195033	8.83889	0.181269	0.673154	0.927902	0.0324977	46199	154200	divergent_start	aligned_end
Tb427_100154400	-0.0356323	7.38323	0.787088	0.381646	0.810958	0.0910019	42411	157988	divergent_start	aligned_end
Tb427_100154500	-0.0558336	6.24457	1.30674	0.261523	0.740902	0.130239	40259	160140	divergent_start	aligned_end
Tb427_100154600:pseudogene	0.0993298	6.65358	3.23095	0.0817649	0.557023	0.254127	38994	161405	divergent_start	aligned_end
Tb427_100154700	0.097932	4.03209	1.34716	0.254419	0.739189	0.131245	37966	162433	divergent_start	aligned_end
Tb427_100154800	0.00458676	3.79093	0.00185077	0.965954	0.993499	0.00283265	37205	163194	divergent_start	aligned_end
Tb427_100154900	0.00730133	5.97429	0.0207458	0.886383	0.97627	0.0104301	35746	164653	divergent_start	aligned_end
Tb427_100155000	-0.116592	2.80176	0.916491	0.345623	0.793894	0.100237	35112	165287	divergent_start	aligned_end
Tb427_100155100	0.0688379	5.58301	1.56431	0.220164	0.715507	0.145386	33261	167138	divergent_start	aligned_end
Tb427_100155200	-0.00580078	5.79204	0.00736475	0.932149	0.987547	0.0054423	31935	168464	divergent_start	aligned_end
Tb427_100155300	0.038083	8.01138	1.00163	0.324475	0.787113	0.103963	30437	169962	divergent_start	aligned_end
Tb427_100155400	-0.034236	9.32636	0.459127	0.502935	0.861159	0.0649168	29374	171025	divergent_start	aligned_end
Tb427_100155500	0.0311228	6.32084	0.265748	0.609765	0.904841	0.0434276	27851	172548	divergent_start	aligned_end
Tb427_100155600	0.0414988	7.04249	0.383864	0.539959	0.878729	0.0561449	25923	174476	divergent_start	aligned_end
Tb427_100155700	0.00175555	6.39117	0.00114334	0.973237	0.995428	0.00199011	24216	176183	divergent_start	aligned_end
Tb427_100155800	0.201412	6.97341	10.0871	0.00331169	0.203344	0.691768	22789	177610	divergent_start	aligned_end
Tb427_100155900	0.0409206	7.58464	0.390496	0.536499	0.877025	0.0569881	21792	178607	divergent_start	aligned_end
Tb427_100156000	-0.0115947	6.75377	0.0709611	0.791663	0.960052	0.0177051	19031	181368	divergent_start	aligned_end
Tb427_100156100	0.0384114	6.65345	0.480362	0.493292	0.857535	0.0667482	16555	183844	divergent_start	aligned_end
Tb427_100156200	-0.0219918	8.24906	0.177784	0.676122	0.928565	0.0321876	14655	185744	divergent_start	aligned_end
Tb427_100156300	-0.11148	4.84968	4.29792	0.0463476	0.490424	0.309428	11614	188785	divergent_start	aligned_end
Tb427_100156400	-0.0539313	5.02065	0.269245	0.607433	0.903671	0.0439898	10468	189931	divergent_start	aligned_end
Tb427_100156500	-0.0458799	7.37731	0.489733	0.489137	0.855592	0.0677334	8897	191502	divergent_start	aligned_end
Tb427_100156600	-0.0805546	7.37924	1.67521	0.204887	0.699393	0.155279	7518	192881	divergent_start	aligned_end
Tb427_100156700	-0.0494936	7.43519	0.545482	0.465588	0.85316	0.0689695	6139	194260	divergent_start	aligned_end
Tb427_100156800	-0.0365255	6.71663	0.765119	0.388293	0.814217	0.0892598	2458	354521	divergent_start	aligned_end
Tb427_100156900	0.0154553	6.19793	0.131523	0.719259	0.940463	0.0266583	5059	351920	divergent_start	aligned_end
Tb427_100157000	0.082933	6.4327	1.83603	0.184969	0.683418	0.165314	7357	349622	divergent_start	aligned_end
Tb427_100157100	-0.0313817	9.83144	1.15054	0.291512	0.765824	0.115871	10841	346138	divergent_start	aligned_end
Tb427_100157200	-0.0591768	4.96195	0.465038	0.500218	0.86018	0.0654107	15249	341730	divergent_start	aligned_end
Tb427_100157300	0.0388709	6.81038	0.916813	0.34554	0.793894	0.100237	19854	337125	divergent_start	aligned_end
Tb427_100157400	-0.0515722	7.48701	1.53474	0.224473	0.720719	0.142234	22028	334951	divergent_start	aligned_end
Tb427_100157500	0.105444	4.64944	0.819702	0.372079	0.807153	0.0930444	26694	330285	divergent_start	aligned_end
Tb427_100157600	-0.00132704	5.95795	0.000377096	0.984628	0.998214	0.000776446	32172	324807	divergent_start	aligned_end
Tb427_100157700:pseudogene	0.114254	3.57511	0.293305	0.591887	0.898755	0.0463585	34114	322865	divergent_start	aligned_end
Tb427_100157800	0.0268247	7.00487	0.485881	0.490837	0.857153	0.0669415	36658	320321	divergent_start	aligned_end
Tb427_100157900	0.00717019	7.86457	0.0248614	0.87571	0.976053	0.0105264	40725	316254	divergent_start	aligned_end
Tb427_100158000	-0.057896	6.43068	1.45868	0.23605	0.731246	0.135937	43965	313014	divergent_start	aligned_end
Tb427_100158100	-0.0055606	6.01765	0.0128185	0.910569	0.983399	0.0072702	46029	310950	divergent_start	aligned_end
Tb427_100158200	-0.0325555	6.10372	0.35981	0.552864	0.88614	0.0524976	48339	308640	divergent_start	aligned_end
Tb427_100158300	0.172841	1.15226	0.69488	0.41073	0.825423	0.0833233	54228	302751	divergent_start	aligned_end
Tb427_100158400	-0.0571531	3.92627	0.57971	0.452038	0.846858	0.0721894	54934	302045	divergent_start	aligned_end
Tb427_100158500	0.0228584	7.14364	0.422407	0.520408	0.87035	0.0603063	60643	296336	divergent_start	aligned_end
Tb427_100158600	0.0130264	3.08276	0.0206389	0.886674	0.976348	0.0103952	65978	291001	divergent_start	aligned_end
Tb427_100158700	0.0546289	3.07564	0.259174	0.614204	0.906479	0.0426423	67176	289803	divergent_start	aligned_end
Tb427_100158800	-0.0439344	3.08015	0.104025	0.749163	0.948095	0.0231483	68389	288590	divergent_start	aligned_end
Tb427_100158900	0.124317	3.20135	1.32295	0.258644	0.740902	0.130239	69602	287377	divergent_start	aligned_end
Tb427_100159000	0.0804439	2.88446	0.335908	0.566286	0.89013	0.0505464	70832	286147	divergent_start	aligned_end
Tb427_100159100	0.0792188	3.13896	0.802914	0.376959	0.808549	0.0922939	72043	284936	divergent_start	aligned_end
Tb427_100159200	-0.118516	2.95463	0.885899	0.35369	0.796526	0.0987999	73255	283724	divergent_start	aligned_end
Tb427_100159300	-0.0504968	2.94368	0.238318	0.628774	0.912999	0.0395297	74481	282498	divergent_start	aligned_end
Tb427_100159400	0.101516	2.94907	0.84794	0.364072	0.804319	0.0945715	75705	281274	divergent_start	aligned_end
Tb427_100159500	0.0553839	2.93348	0.319992	0.575584	0.893608	0.0488529	76931	280048	divergent_start	aligned_end
Tb427_100159600	0.0112861	2.93107	0.00691209	0.934262	0.987637	0.00540254	78152	278827	divergent_start	aligned_end
Tb427_100159700	-0.00214249	2.81348	0.00038943	0.984379	0.998214	0.000776446	79376	277603	divergent_start	aligned_end
Tb427_100159800	0.0904544	2.97258	0.49918	0.485008	0.855174	0.0679454	80603	276376	divergent_start	aligned_end
Tb427_100159900	-0.107055	6.663	2.56917	0.118857	0.605622	0.217799	81706	275273	divergent_start	aligned_end
Tb427_100160000	-0.106563	4.83315	3.64609	0.065262	0.529227	0.276358	82683	274296	divergent_start	aligned_end
Tb427_100160100	-0.078763	4.64335	0.958763	0.334893	0.790996	0.101826	84202	272777	divergent_start	aligned_end
Tb427_100160200	-0.117813	2.94993	1.52623	0.225732	0.721581	0.141715	85073	271906	divergent_start	aligned_end
Tb427_100160300	-0.0334905	6.67943	0.666665	0.420294	0.831014	0.0803918	86162	270817	divergent_start	aligned_end
Tb427_100160400	0.0806564	6.51248	4.4252	0.043416	0.479774	0.318964	89302	267677	divergent_start	aligned_end
Tb427_100160500	0.065129	8.02286	1.93695	0.173663	0.669069	0.174529	92237	264742	divergent_start	aligned_end
Tb427_100160600	0.0810529	6.01081	3.28616	0.0793206	0.556179	0.254785	94319	262660	divergent_start	aligned_end
Tb427_100160700	-0.013714	4.71812	0.0526517	0.819982	0.967207	0.0144808	97033	259946	divergent_start	aligned_end
Tb427_100160800	0.00416141	5.0349	0.00443472	0.947322	0.989763	0.0044689	98277	258702	divergent_start	aligned_end
Tb427_100160900	-0.093409	4.41015	1.01878	0.320431	0.78457	0.105369	99689	257290	divergent_start	aligned_end
Tb427_100161000	-0.0504105	5.23142	0.717998	0.403137	0.821267	0.0855155	101017	255962	divergent_start	aligned_end
Tb427_100161100	-0.0216188	7.32574	0.395071	0.534137	0.875804	0.0575931	102496	254483	divergent_start	aligned_end
Tb427_100161200	0.055247	7.66245	2.02459	0.164511	0.660319	0.180246	106578	250401	divergent_start	aligned_end
Tb427_100161300	0.0564849	5.39105	1.27163	0.267902	0.742123	0.129524	109925	247054	divergent_start	aligned_end
Tb427_100161400	-0.0339006	5.64721	0.262032	0.612266	0.90632	0.0427185	114493	242486	divergent_start	aligned_end
Tb427_100161500	-0.0417444	6.84771	0.696276	0.410265	0.82488	0.0836093	116701	240278	divergent_start	aligned_end
Tb427_100161600	0.0175876	6.87376	0.213977	0.646819	0.917933	0.0371891	121248	235731	divergent_start	aligned_end
Tb427_100161700	0.0225287	6.716	0.326317	0.571853	0.892363	0.0494585	128279	228700	divergent_start	aligned_end
Tb427_100161800	0.0358843	3.03447	0.105499	0.747456	0.946785	0.0237486	135699	221280	divergent_start	aligned_end
Tb427_100161900	-0.0110576	3.66556	0.0192596	0.8905	0.977957	0.00968024	142644	214335	divergent_start	aligned_end
Tb427_100162000	-0.0334179	6.42466	0.53108	0.471488	0.854062	0.0685108	143472	213507	divergent_start	aligned_end
Tb427_100162100	0.0696957	3.51421	0.338745	0.56466	0.889496	0.050856	147760	209219	divergent_start	aligned_end
Tb427_100162200	0.0514915	7.82871	1.73772	0.196849	0.692736	0.159432	153082	203897	divergent_start	aligned_end
Tb427_100162300	0.0578952	5.46159	1.17381	0.28677	0.761173	0.118517	159786	197193	divergent_start	aligned_end
Tb427_100162400	-0.0554679	5.19359	0.930623	0.341983	0.79201	0.101269	161520	195459	divergent_start	aligned_end
Tb427_100162500	-0.0468876	6.11921	1.18202	0.285121	0.76074	0.118764	163441	193538	divergent_start	aligned_end
Tb427_100162600	-0.0105932	6.92065	0.0740889	0.787234	0.95932	0.0180367	169200	187779	divergent_start	aligned_end
Tb427_100162700	-0.00994743	5.88956	0.00819863	0.928421	0.987547	0.0054423	175591	181388	divergent_start	aligned_end
Tb427_100162800	0.0260011	5.26547	0.216109	0.645189	0.91773	0.037285	178221	178758	divergent_start	aligned_end
Tb427_100162900	-0.076243	6.16682	2.08763	0.158283	0.655222	0.183611	179944	177035	divergent_start	aligned_end
Tb427_100163000	-0.0434749	4.97446	0.451484	0.506486	0.863221	0.063878	182233	174746	divergent_start	aligned_end
Tb427_100163100	0.102899	4.93106	2.41925	0.129754	0.618856	0.20841	184217	172762	divergent_start	aligned_end
Tb427_100163200	-0.0228872	5.98675	0.234486	0.631537	0.913264	0.0394037	186897	170082	divergent_start	aligned_end
Tb427_100163300	0.132499	6.28991	10.7076	0.00257311	0.184278	0.734526	188732	168247	divergent_start	aligned_end
Tb427_100163400	-0.0147294	6.58705	0.0960068	0.758698	0.951621	0.021536	190582	166397	divergent_start	aligned_end
Tb427_100163500	-0.00269116	5.87949	0.00281758	0.958	0.991961	0.00350519	192632	164347	divergent_start	aligned_end
Tb427_100163600	0.0634727	4.64644	0.972864	0.331416	0.790648	0.102017	194692	162287	divergent_start	aligned_end
Tb427_100163700	0.165468	4.4696	5.48552	0.0256044	0.421511	0.375191	196156	160823	divergent_start	aligned_end
Tb427_100163800	-0.0227718	6.89538	0.306799	0.583527	0.89597	0.0477067	197410	159569	divergent_start	aligned_end
Tb427_100163900	0.0588632	6.56363	1.98943	0.168112	0.664278	0.17765	200133	156846	divergent_start	aligned_end
Tb427_100164000	-0.0447687	6.90727	1.46195	0.235537	0.731246	0.135937	203683	153296	divergent_start	aligned_end
Tb427_100164100	0.0267079	7.29679	0.589208	0.44839	0.843787	0.0737672	206815	150164	divergent_start	aligned_end
Tb427_100164200	0.127375	5.8215	8.88652	0.00547223	0.244552	0.611629	211169	145810	divergent_start	aligned_end
Tb427_100164300	0.0117982	2.80399	0.0110869	0.916804	0.984783	0.00665956	213475	143504	divergent_start	aligned_end
Tb427_100164400	0.0487704	5.63493	0.343766	0.561804	0.88891	0.0511423	214164	142815	divergent_start	aligned_end
Tb427_100164500	0.024571	4.38928	0.109059	0.743385	0.946178	0.0240273	215332	141647	divergent_start	aligned_end
Tb427_100164600	0.0688008	5.39983	1.4238	0.24161	0.731979	0.135501	217915	139064	divergent_start	aligned_end
Tb427_100164700	-0.264762	1.52725	1.92154	0.175335	0.671038	0.173253	220918	136061	divergent_start	aligned_end
Tb427_100164800	-0.0589115	5.99377	2.31699	0.137855	0.628508	0.201689	223139	133840	divergent_start	aligned_end
Tb427_100164900	0.0566291	5.74843	0.962719	0.333912	0.790996	0.101826	226161	130818	divergent_start	aligned_end
Tb427_100165000	0.0968394	5.79203	2.76316	0.10629	0.589198	0.229739	228877	128102	divergent_start	aligned_end
Tb427_100165100	-0.00674013	6.64196	0.0267958	0.871008	0.97474	0.0111111	232626	124353	divergent_start	aligned_end
Tb427_100165200	-0.00500207	7.89712	0.0240164	0.877823	0.976093	0.0105088	235577	121402	divergent_start	aligned_end
Tb427_100165300	0.158451	4.41643	4.67273	0.0382837	0.475468	0.322879	243303	113676	divergent_start	aligned_end
Tb427_100165400	-0.047235	8.01511	1.16017	0.289537	0.764486	0.11663	244696	112283	divergent_start	aligned_end
Tb427_100165500	0.144423	5.19552	6.25119	0.0177657	0.382581	0.417277	259756	97223	divergent_start	aligned_end
Tb427_100165600	-0.0317219	6.60274	0.72361	0.401325	0.821163	0.0855705	262112	94867	divergent_start	aligned_end
Tb427_100165700	0.0137115	8.02533	0.108191	0.744371	0.946306	0.0239684	264312	92667	divergent_start	aligned_end
Tb427_100167000	0.0934757	5.83658	2.55304	0.119977	0.607717	0.216299	282208	74771	divergent_start	aligned_end
Tb427_100167100	-0.024759	8.04053	0.111709	0.740402	0.945787	0.0242066	293400	63579	divergent_start	aligned_end
Tb427_100167200	0.105229	8.19237	7.13176	0.0118338	0.334142	0.476069	307854	49125	divergent_start	aligned_end
Tb427_100167300	0.000932023	5.28156	0.000251901	0.987436	0.999044	0.000415417	310235	46744	divergent_start	aligned_end
Tb427_100167400:pseudogene	0.0125673	6.32011	0.0946384	0.760368	0.952148	0.0212957	312101	44878	divergent_start	aligned_end
Tb427_100167500	0.0237614	3.94998	0.0339217	0.855043	0.972985	0.0118939	314926	42053	divergent_start	aligned_end
Tb427_100167600	-0.040638	5.01073	0.374167	0.545092	0.881514	0.0547707	316132	40847	divergent_start	aligned_end
Tb427_100167700	-0.0755234	3.39821	0.887282	0.353319	0.796526	0.0987999	317768	39211	divergent_start	aligned_end
Tb427_100167800	-0.0493962	3.95519	0.288753	0.594763	0.899788	0.0458599	318747	38232	divergent_start	aligned_end
Tb427_100167900	-0.00108217	4.6304	0.000193806	0.98898	0.999068	0.000404761	320043	36936	divergent_start	aligned_end
Tb427_100168000	-0.0475088	6.08577	1.42057	0.242133	0.731979	0.135501	321070	35909	divergent_start	aligned_end
Tb427_100168100	-0.0531085	5.87612	0.804	0.376641	0.808549	0.0922939	324580	32399	divergent_start	aligned_end
Tb427_100168200	0.0614636	3.47122	0.337221	0.565532	0.889703	0.0507548	326402	30577	divergent_start	aligned_end
Tb427_100168300	-0.162962	4.31556	4.92525	0.0337282	0.460725	0.336558	327280	29699	divergent_start	aligned_end
Tb427_100168400	-0.0449618	5.77109	0.952634	0.33642	0.791549	0.101522	328384	28595	divergent_start	aligned_end
Tb427_100168500	0.0346241	5.13632	0.363455	0.550871	0.884884	0.0531135	331547	25432	divergent_start	aligned_end
Tb427_100168600	0.0887756	1.77918	0.361626	0.551869	0.88548	0.0528212	333167	23812	divergent_start	aligned_end
Tb427_100168700	-0.103542	7.31715	5.51051	0.0252957	0.421511	0.375191	334331	22648	divergent_start	aligned_end
Tb427_100168800	0.0834548	3.97819	0.882604	0.354574	0.796742	0.0986825	337634	19345	divergent_start	aligned_end
Tb427_100168900	0.000838139	4.71914	0.000129931	0.990977	0.999466	0.000231774	339261	17718	divergent_start	aligned_end
Tb427_100169000	-0.00638709	5.58467	0.0165098	0.89857	0.979685	0.00891367	341365	15614	divergent_start	aligned_end
Tb427_100169100	0.0063468	3.84034	0.00801987	0.929204	0.987547	0.0054423	343346	13633	divergent_start	aligned_end
Tb427_100169200	0.0783447	5.15966	1.56677	0.21981	0.71515	0.145603	344710	12269	divergent_start	aligned_end
Tb427_100169300	0.116323	4.15413	2.31828	0.137748	0.628508	0.201689	346176	10803	divergent_start	aligned_end
Tb427_100169400	0.335959	0.811645	2.22235	0.145883	0.639937	0.193863	348045	8934	divergent_start	aligned_end
Tb427_100169500	-0.0368047	1.01716	0.0353278	0.852105	0.972985	0.0118939	349930	7049	divergent_start	aligned_end
Tb427_100169600	-0.00481084	6.35369	0.00719598	0.932929	0.987547	0.0054423	350802	6177	divergent_start	aligned_end
Tb427_100169700:pseudogene	-0.263051	-0.0829288	0.699605	0.409161	0.824228	0.0839524	1062	43577	aligned_start	convergent_end
Tb427_100169800	0.103836	5.05979	1.64631	0.208739	0.70305	0.153014	2873	41766	aligned_start	convergent_end
Tb427_100169900	0.0773541	4.46767	1.6716	0.205363	0.699941	0.154938	4205	40434	aligned_start	convergent_end
Tb427_100170000	0.099931	5.94632	3.55521	0.0685269	0.538168	0.269082	5501	39138	aligned_start	convergent_end
Tb427_100170100	0.198525	4.4255	3.2652	0.0802386	0.55698	0.254161	7638	37001	aligned_start	convergent_end
Tb427_100170200	-0.151313	2.03283	0.824362	0.37074	0.807153	0.0930444	8596	36043	aligned_start	convergent_end
Tb427_100170300	0.122227	4.3796	2.25847	0.142756	0.636058	0.196504	9270	35369	aligned_start	convergent_end
Tb427_100170400	0.118337	3.18016	0.931618	0.341729	0.79201	0.101269	10645	33994	aligned_start	convergent_end
Tb427_100170500	-0.0474305	6.19649	0.868748	0.358328	0.799389	0.0972417	11774	32865	aligned_start	convergent_end
Tb427_100170600	0.202998	8.26414	3.00054	0.0929316	0.573377	0.24156	14639	30000	aligned_start	convergent_end
Tb427_100170700	-0.0148516	6.03818	0.0690029	0.794489	0.96059	0.0174619	18394	26245	aligned_start	convergent_end
Tb427_100170800	0.0777477	8.31193	1.95499	0.171731	0.666742	0.176042	20393	24246	aligned_start	convergent_end
Tb427_100171000	-0.0141924	5.04593	0.0508353	0.823059	0.968196	0.0140367	24117	20522	aligned_start	convergent_end
Tb427_100171100	-0.0153284	6.19794	0.0753481	0.78548	0.958402	0.0184523	25395	19244	aligned_start	convergent_end
Tb427_100171200	0.0445397	4.58237	0.489314	0.489321	0.855665	0.0676965	27452	17187	aligned_start	convergent_end
Tb427_100171300:pseudogene	-0.0974946	4.7053	1.7419	0.196325	0.692736	0.159432	28387	16252	aligned_start	convergent_end
Tb427_100171400	0.109541	4.609	1.96971	0.170172	0.665909	0.176585	30906	13733	aligned_start	convergent_end
Tb427_100171500	-0.0727024	6.64299	1.77132	0.192687	0.688451	0.162127	32866	11773	aligned_start	convergent_end
Tb427_000717900:pseudogene	-0.652319	2.8934	3.02565	0.091634	0.570179	0.243988
Tb427_000144500	-0.253972	6.13135	21.3961	5.95817e-05	0.0164929	1.7827
Tb427_000144900	0.216147	3.75944	0.87027	0.357913	0.798785	0.0975699
Tb427_000172900	-0.0814833	-0.753054	0.0229855	0.880453	0.976093	0.0105088
Tb427_000173100	0.218394	1.4379	2.4041	0.130918	0.620635	0.207163
Tb427_000173300	-1.12085	-1.44113	4.04353	0.0528874	0.505082	0.296638
Tb427_070005000	0.188881	3.17257	3.24489	0.08114	0.55698	0.254161	14962	3837	divergent_start	convergent_end
Tb427_070005100:pseudogene	0.132388	3.73161	1.69591	0.202181	0.698111	0.156076	12215	6584	divergent_start	convergent_end
Tb427_070005200:pseudogene	0.793038	-0.0925716	4.50939	0.0415898	0.478012	0.320561	10853	7946	divergent_start	convergent_end
Tb427_070005300	-0.0594702	5.94416	0.809021	0.375174	0.807514	0.0928501	7611	11188	divergent_start	convergent_end
Tb427_070005400	0.0276502	8.18433	0.161147	0.690788	0.932278	0.0304547	3497	15302	divergent_start	convergent_end
Tb427_070005500	-0.0070666	8.14476	0.0168393	0.897569	0.979628	0.00893871	2298	22652	divergent_start	convergent_end
Tb427_070005600	0.257673	4.95025	17.036	0.000246842	0.0421359	1.37535	4744	20206	divergent_start	convergent_end
Tb427_070005700	-0.188182	7.14605	4.63222	0.0390758	0.475468	0.322879	7767	17183	divergent_start	convergent_end
Tb427_070005800	-0.0285883	6.37714	0.281742	0.599251	0.90165	0.0449622	9981	14969	divergent_start	convergent_end
Tb427_070005900	-0.0834472	6.22197	1.43645	0.239575	0.731246	0.135937	11446	13504	divergent_start	convergent_end
Tb427_070006000	-0.0932491	6.29766	1.54208	0.223393	0.719721	0.142836	11972	12978	divergent_start	convergent_end
Tb427_070006100	-0.0551075	6.26003	1.1804	0.285445	0.76074	0.118764	13281	11669	divergent_start	convergent_end
Tb427_070006200	0.0212242	3.46504	0.0501497	0.824236	0.968233	0.0140199	15234	9716	divergent_start	convergent_end
Tb427_070006300	-0.00171976	5.45063	0.000684923	0.979285	0.997326	0.00116292	16012	8938	divergent_start	convergent_end
Tb427_070006400	-0.0103228	4.76498	0.020788	0.886268	0.97627	0.0104301	17686	7264	divergent_start	convergent_end
Tb427_070006500	0.0645357	6.12817	0.936082	0.340592	0.79201	0.101269	18687	6263	divergent_start	convergent_end
Tb427_070006600	0.110928	6.95395	3.63409	0.0656831	0.529706	0.275965	22542	2408	divergent_start	convergent_end
Tb427_070006700	-0.231752	3.33839	2.92097	0.0971834	0.580763	0.236001	170349	1700	divergent_start	convergent_end
Tb427_070006800	-0.0724785	3.90676	0.568514	0.456399	0.849899	0.0706328	168852	3197	divergent_start	convergent_end
Tb427_070006900	0.0276555	4.20279	0.132969	0.717788	0.940068	0.0268407	167968	4081	divergent_start	convergent_end
Tb427_070007000	0.0807184	4.80011	2.49973	0.123766	0.61135	0.21371	166404	5645	divergent_start	convergent_end
Tb427_070007100	-0.0205643	3.06132	0.0369535	0.848783	0.971311	0.0126418	165372	6677	divergent_start	convergent_end
Tb427_070007200	0.042575	3.6055	0.194064	0.662537	0.923732	0.0344542	162027	10022	divergent_start	convergent_end
Tb427_070007300:pseudogene	0.0638408	2.49863	0.302247	0.58632	0.897101	0.0471585	161109	10940	divergent_start	convergent_end
Tb427_070007400	-0.221396	3.50093	3.60685	0.0666498	0.532887	0.273365	159108	12941	divergent_start	convergent_end
Tb427_070007500:pseudogene	0.0933928	2.91884	0.933643	0.341213	0.79201	0.101269	158190	13859	divergent_start	convergent_end
Tb427_070007600	-0.0133514	4.88983	0.0172459	0.896347	0.979346	0.00906406	155949	16100	divergent_start	convergent_end
Tb427_070007700:pseudogene	-0.0358259	2.86923	0.101431	0.752202	0.94855	0.02294	155031	17018	divergent_start	convergent_end
Tb427_070007800	-0.136392	4.2493	2.34665	0.135446	0.627425	0.202438	152876	19173	divergent_start	convergent_end
Tb427_070007900	0.0828596	5.90289	2.37652	0.133069	0.623442	0.205204	150289	21760	divergent_start	convergent_end
Tb427_070008000	-0.0479912	5.91462	1.1611	0.289347	0.764421	0.116667	148226	23823	divergent_start	convergent_end
Tb427_070008100	0.0801671	6.39634	3.96591	0.0550824	0.509164	0.293142	146311	25738	divergent_start	convergent_end
Tb427_070008200	-0.128265	6.91416	13.1863	0.000980866	0.106128	0.974169	142382	29667	divergent_start	convergent_end
Tb427_070008300	-0.100768	4.43946	1.77512	0.192223	0.688451	0.162127	140258	31791	divergent_start	convergent_end
Tb427_070008400	-0.070779	6.33993	1.49638	0.23022	0.72591	0.139117	133657	38392	divergent_start	convergent_end
Tb427_070008500	-0.0586748	5.35971	1.4681	0.234576	0.730151	0.136588	131901	40148	divergent_start	convergent_end
Tb427_070008600	0.119546	3.5879	1.1737	0.286792	0.761173	0.118517	129419	42630	divergent_start	convergent_end
Tb427_070008700	0.0418895	6.85916	0.914407	0.346165	0.793894	0.100237	124034	48015	divergent_start	convergent_end
Tb427_070008800	0.0712673	5.94017	3.01908	0.0919717	0.571301	0.243135	121743	50306	divergent_start	convergent_end
Tb427_070008900	0.167555	5.73366	9.73497	0.00382975	0.213761	0.670071	119090	52959	divergent_start	convergent_end
Tb427_070009000	-0.00797787	6.04736	0.0399362	0.842878	0.969969	0.013242	115663	56386	divergent_start	convergent_end
Tb427_070009100	0.0018019	5.63132	0.000473867	0.982769	0.997969	0.000882873	114474	57575	divergent_start	convergent_end
Tb427_070009200	0.00486899	6.38041	0.00762996	0.930942	0.987547	0.0054423	111423	60626	divergent_start	convergent_end
Tb427_070009300	-0.0391257	5.65128	0.509697	0.48048	0.855081	0.0679927	109452	62597	divergent_start	convergent_end
Tb427_070009400	-0.0345037	5.81319	0.416616	0.523263	0.872275	0.0593466	107122	64927	divergent_start	convergent_end
Tb427_070009500	-0.118327	8.49872	4.23881	0.0477829	0.491564	0.30842	104523	67526	divergent_start	convergent_end
Tb427_070009600	-0.0452882	5.07794	0.410997	0.526059	0.872981	0.0589954	102878	69171	divergent_start	convergent_end
Tb427_070009700	-0.0828896	4.31013	1.30683	0.261506	0.740902	0.130239	101668	70381	divergent_start	convergent_end
Tb427_070009800	-0.0365649	5.10005	0.287416	0.595613	0.899914	0.0457988	99018	73031	divergent_start	convergent_end
Tb427_070009900	0.0181299	6.8096	0.148259	0.702769	0.937456	0.0280491	95100	76949	divergent_start	convergent_end
Tb427_070010000	0.0484818	5.07006	0.702578	0.408178	0.823926	0.0841117	93030	79019	divergent_start	convergent_end
Tb427_070010100	-0.0204096	5.7313	0.21792	0.643813	0.917433	0.0374254	88714	83335	divergent_start	convergent_end
Tb427_070010200	0.0268722	6.62261	0.472615	0.496772	0.859774	0.0656157	85685	86364	divergent_start	convergent_end
Tb427_070010300	-0.00210289	5.03214	0.00107702	0.974025	0.995449	0.00198118	80923	91126	divergent_start	convergent_end
Tb427_070010400	0.0867522	5.69202	1.87435	0.180575	0.677701	0.168962	77101	94948	divergent_start	convergent_end
Tb427_070010500	-0.0575135	8.65747	2.18442	0.149255	0.644254	0.190943	73920	98129	divergent_start	convergent_end
Tb427_070010600	0.048796	6.35821	0.926463	0.343049	0.793407	0.100504	68093	103956	divergent_start	convergent_end
Tb427_070010700	0.00821248	6.06959	0.0339842	0.854911	0.972985	0.0118939	65738	106311	divergent_start	convergent_end
Tb427_070010800	0.0290047	6.3281	0.477574	0.494539	0.858441	0.0662897	63198	108851	divergent_start	convergent_end
Tb427_070010900	-0.0538562	6.18179	1.76541	0.193411	0.689735	0.161318	60030	112019	divergent_start	convergent_end
Tb427_070011000	-0.00598914	7.50669	0.0216014	0.884081	0.97627	0.0104301	57606	114443	divergent_start	convergent_end
Tb427_070011100	-0.00341112	4.81097	0.00256061	0.959959	0.992398	0.00331426	55478	116571	divergent_start	convergent_end
Tb427_070011200	0.00789598	6.06911	0.0332426	0.856485	0.973166	0.0118129	53128	118921	divergent_start	convergent_end
Tb427_070011300	0.0515482	5.21246	0.837767	0.366928	0.806627	0.0933272	51261	120788	divergent_start	convergent_end
Tb427_070011400	-0.048039	5.59583	0.802479	0.377087	0.808653	0.0922378	48922	123127	divergent_start	convergent_end
Tb427_070011500	0.000355392	6.60601	6.1682e-05	0.993783	1	0	43280	128769	divergent_start	convergent_end
Tb427_070011600	-0.0852696	5.30589	4.22098	0.0482256	0.49221	0.307849	41697	130352	divergent_start	convergent_end
Tb427_070011700	0.0477209	7.84593	1.4372	0.239454	0.731246	0.135937	32404	139645	divergent_start	convergent_end
Tb427_070011800	0.00550601	4.13045	0.00310071	0.955942	0.991364	0.00376683	31280	140769	divergent_start	convergent_end
Tb427_070011900	-0.274971	4.03302	8.23968	0.00723197	0.272703	0.56431	29855	142194	divergent_start	convergent_end
Tb427_070012000	-0.0823148	5.63998	2.00163	0.166852	0.662985	0.178496	25908	146141	divergent_start	convergent_end
Tb427_070012100	0.0589708	4.9222	0.65583	0.424057	0.833947	0.0788617	24103	147946	divergent_start	convergent_end
Tb427_070012200	-0.0605029	4.65954	0.6987	0.40946	0.824228	0.0839524	22943	149106	divergent_start	convergent_end
Tb427_070012300	0.0294303	3.59263	0.0919397	0.763701	0.953765	0.0205586	21935	150114	divergent_start	convergent_end
Tb427_070012400	0.0379732	7.1931	0.700338	0.408918	0.824228	0.0839524	19618	152431	divergent_start	convergent_end
Tb427_070012500	-0.0640591	6.38942	1.43505	0.239799	0.731246	0.135937	16969	155080	divergent_start	convergent_end
Tb427_070012600	-0.0254412	8.57142	0.514675	0.478361	0.855081	0.0679927	3532	168517	divergent_start	convergent_end
Tb427_070012800	-0.0710407	-1.75912	0.0101116	0.920534	0.98632	0.00598224	1713	119286	divergent_start	aligned_end
Tb427_070012900	0.0571613	6.18247	1.50208	0.229355	0.725518	0.139352	3736	117263	divergent_start	aligned_end
Tb427_070013000	0.0288996	6.79554	0.108586	0.743922	0.946306	0.0239684	5629	115370	divergent_start	aligned_end
Tb427_070013100	0.00164383	5.85523	0.000669699	0.979516	0.997326	0.00116292	7289	113710	divergent_start	aligned_end
Tb427_070013200	0.0211859	5.33067	0.0760481	0.784511	0.958167	0.0185586	9530	111469	divergent_start	aligned_end
Tb427_070013300	0.00454309	6.29115	0.00955281	0.922754	0.986645	0.00583907	18583	102416	divergent_start	aligned_end
Tb427_070013400	-0.00966938	5.92172	0.0460905	0.831383	0.968276	0.0140007	20610	100389	divergent_start	aligned_end
Tb427_070013500	-0.03407	6.3927	0.316401	0.577724	0.894342	0.0484964	24996	96003	divergent_start	aligned_end
Tb427_070013600	-0.0120583	6.39924	0.0497971	0.824845	0.968259	0.0140085	27765	93234	divergent_start	aligned_end
Tb427_070013700	-0.00726497	3.62897	0.0112409	0.91623	0.984723	0.00668596	30342	90657	divergent_start	aligned_end
Tb427_070013800	-0.01636	4.81098	0.0615392	0.805675	0.963539	0.0161308	31084	89915	divergent_start	aligned_end
Tb427_070013900	-0.541814	-0.68735	1.18214	0.285098	0.76074	0.118764	32381	88618	divergent_start	aligned_end
Tb427_070014000	-0.0877906	7.17945	4.24712	0.0475783	0.491564	0.30842	33052	87947	divergent_start	aligned_end
Tb427_070014100	0.0627875	7.28091	0.975805	0.330697	0.790389	0.102159	36051	84948	divergent_start	aligned_end
Tb427_070014200	0.00899937	7.28208	0.0170351	0.896979	0.979409	0.00903591	36775	84224	divergent_start	aligned_end
Tb427_070014300	0.0333193	7.26983	0.294375	0.591215	0.898715	0.046378	37499	83500	divergent_start	aligned_end
Tb427_070014400	-0.0210661	6.76731	0.233549	0.632217	0.913264	0.0394037	38581	82418	divergent_start	aligned_end
Tb427_070014500	-0.0376701	6.44422	0.906508	0.348227	0.795215	0.0995154	40781	80218	divergent_start	aligned_end
Tb427_070014600	-0.0469354	5.31215	0.718923	0.402837	0.821267	0.0855155	43951	77048	divergent_start	aligned_end
Tb427_070014700	-0.0266594	6.41387	0.362617	0.551328	0.885202	0.0529577	46078	74921	divergent_start	aligned_end
Tb427_070014800	0.00157966	7.29623	0.00194175	0.965128	0.993274	0.00293095	53900	67099	divergent_start	aligned_end
Tb427_070014900	0.0221756	7.91618	0.159886	0.691936	0.933212	0.0300199	56514	64485	divergent_start	aligned_end
Tb427_070015000	-0.0720021	5.37738	1.60071	0.214999	0.710451	0.148466	58799	62200	divergent_start	aligned_end
Tb427_070015100:pseudogene	0.0644715	5.74083	1.03213	0.317331	0.78095	0.107377	59714	61285	divergent_start	aligned_end
Tb427_070015200	0.0179518	4.92981	0.0698345	0.793284	0.960248	0.0176165	60637	60362	divergent_start	aligned_end
Tb427_070015300	-0.0213312	6.9861	0.23123	0.633907	0.913501	0.0392908	62425	58574	divergent_start	aligned_end
Tb427_070015400	-0.105859	2.39536	0.6473	0.427056	0.834944	0.0783425	66679	54320	divergent_start	aligned_end
Tb427_070015500	-0.00224287	4.14065	0.000774167	0.977977	0.997062	0.00127764	67449	53550	divergent_start	aligned_end
Tb427_070015600	0.000281531	0.988979	3.30019e-06	0.999573	1	0	68552	52447	divergent_start	aligned_end
Tb427_070015800	-0.0340389	3.31255	0.109979	0.742345	0.946044	0.0240887	69440	51559	divergent_start	aligned_end
Tb427_070015900	0.0216658	7.46578	0.251141	0.619726	0.909269	0.0413074	70606	50393	divergent_start	aligned_end
Tb427_070016000	0.0453769	6.17708	0.813198	0.373959	0.807153	0.0930444	75449	45550	divergent_start	aligned_end
Tb427_070016100	-0.00221248	6.47013	0.00146582	0.969699	0.994259	0.00250028	77585	43414	divergent_start	aligned_end
Tb427_070016200	0.0369004	6.95921	1.28637	0.265199	0.741231	0.130047	82405	38594	divergent_start	aligned_end
Tb427_070016300	0.0216201	6.54531	0.286331	0.596305	0.900339	0.0455937	86860	34139	divergent_start	aligned_end
Tb427_070016400	-0.10187	6.62568	7.56449	0.00974033	0.313169	0.504221	90131	30868	divergent_start	aligned_end
Tb427_070016500	-0.0493157	4.5795	0.472994	0.496601	0.859774	0.0656157	93932	27067	divergent_start	aligned_end
Tb427_070016600	0.0345324	4.47602	0.21021	0.649723	0.918754	0.0368007	96032	24967	divergent_start	aligned_end
Tb427_070016700	-0.00440533	5.18199	0.00486575	0.944826	0.988979	0.00481275	98145	22854	divergent_start	aligned_end
Tb427_070016800	-0.00591974	4.48126	0.00545409	0.941591	0.988362	0.00508417	100245	20754	divergent_start	aligned_end
Tb427_070016900	-0.0446713	4.61	0.688018	0.413025	0.826855	0.0825708	102357	18642	divergent_start	aligned_end
Tb427_070017000	-0.0632605	4.16283	0.505137	0.482434	0.855081	0.0679927	104454	16545	divergent_start	aligned_end
Tb427_070017100	0.101712	6.27578	1.42185	0.241925	0.731979	0.135501	105938	15061	divergent_start	aligned_end
Tb427_070017200	0.0347225	8.39471	0.939978	0.339603	0.79201	0.101269	107452	13547	divergent_start	aligned_end
Tb427_070017300	-0.00750608	7.06647	0.0346078	0.853602	0.972985	0.0118939	109468	11531	divergent_start	aligned_end
Tb427_070017400	-0.0528146	3.71262	0.182638	0.671997	0.927777	0.0325562	114196	6803	divergent_start	aligned_end
Tb427_070017500	0.0176249	5.36348	0.0634079	0.802809	0.96257	0.0165676	114973	6026	divergent_start	aligned_end
Tb427_070017600	-0.117374	3.72075	1.14162	0.293358	0.767059	0.115171	116392	4607	divergent_start	aligned_end
Tb427_070017700	-0.142112	4.86722	5.25832	0.0286065	0.438604	0.357927	117227	3772	divergent_start	aligned_end
Tb427_070017800	-0.0714784	5.76477	0.834729	0.367787	0.807153	0.0930444	118685	2314	divergent_start	aligned_end
Tb427_070018000	0.176297	5.76183	5.33054	0.0276124	0.432888	0.363625	2044	121155	aligned_start	convergent_end
Tb427_070018100	0.1549	3.46463	2.33156	0.136665	0.628508	0.201689	4139	119060	aligned_start	convergent_end
Tb427_070018200	-0.0327701	3.48477	0.127217	0.723692	0.941177	0.0263285	4989	118210	aligned_start	convergent_end
Tb427_070018300	0.177563	5.60808	11.554	0.00183715	0.153207	0.814722	5997	117202	aligned_start	convergent_end
Tb427_070018400	0.0648869	6.26484	1.08862	0.304648	0.773985	0.111267	8271	114928	aligned_start	convergent_end
Tb427_070018500	0.0443222	8.20039	1.79653	0.189635	0.685338	0.164095	11337	111862	aligned_start	convergent_end
[truncated: 8,243 more rows]

## Sheet: RNAseq HistoneH4 vs +H4ECT
gene ID	log2FC	log10CPM	F	P value	FDR	-log10FDR	distance from transcription start site (bp)	distance from transcription end (bp)	type of transcription start site	type of transcription termination site
Tb427_010005000	0.358044	1.65498	5.37409	0.0270312	0.178041	0.74948	88251	3748	divergent_start	undetermined
Tb427_010005100	0.848286	-0.0582173	17.6025	0.00029534	0.0138756	1.85775	86821	5178	divergent_start	undetermined
Tb427_010005200:pseudogene	0.633912	-0.945581	3.55146	0.0686656	0.28765	0.541136	86697	5302	divergent_start	undetermined
Tb427_010005300	-0.215369	4.41214	8.94763	0.0053316	0.0745953	1.12729	79887	12112	divergent_start	undetermined
Tb427_010005400	-0.060141	6.64118	2.57679	0.118332	0.380942	0.419141	76097	15902	divergent_start	undetermined
Tb427_010005500	-0.043816	5.64319	0.977331	0.330325	0.624665	0.204353	73873	18126	divergent_start	undetermined
Tb427_010005600	-0.100939	5.46797	1.60887	0.213861	0.506794	0.295168	72485	19514	divergent_start	undetermined
Tb427_010005700	0.0528529	6.104	1.35107	0.253744	0.551538	0.258425	69902	22097	divergent_start	undetermined
Tb427_010005800	0.21368	6.42798	9.87875	0.00360839	0.0580175	1.23644	66198	25801	divergent_start	undetermined
Tb427_010005900	-0.0311678	4.7387	0.322725	0.573966	0.799679	0.0970841	64920	27079	divergent_start	undetermined
Tb427_010006000	-0.00933897	3.84387	0.0207538	0.886361	0.959124	0.0181251	63825	28174	divergent_start	undetermined
Tb427_010006100	0.0519081	7.30045	2.0319	0.163774	0.444691	0.351942	58632	33367	divergent_start	undetermined
Tb427_010006200	-0.00605987	3.45268	0.00687832	0.934423	0.977652	0.00981573	57691	34308	divergent_start	undetermined
Tb427_010006300	0.0335171	5.91448	0.389203	0.53717	0.775871	0.110211	54428	37571	divergent_start	undetermined
Tb427_010006400	0.134094	4.38549	2.87616	0.0996747	0.346645	0.460116	52888	39111	divergent_start	undetermined
Tb427_010006500	0.126169	9.09016	6.11628	0.0189309	0.149888	0.824232	50475	41524	divergent_start	undetermined
Tb427_010006600:pseudogene	0.0902223	6.17423	3.17352	0.0843987	0.317233	0.498621	48854	43145	divergent_start	undetermined
Tb427_010006700	0.112381	5.95902	5.26256	0.028547	0.1831	0.737311	47004	44995	divergent_start	undetermined
Tb427_010006800	0.0560202	6.36269	2.52471	0.121974	0.386407	0.412955	44754	47245	divergent_start	undetermined
Tb427_010006900	-0.00940522	5.81889	0.0368635	0.848965	0.948522	0.0229526	42606	49393	divergent_start	undetermined
Tb427_010007000	0.0749491	7.46797	7.76002	0.00892906	0.0994365	1.00245	37904	54095	divergent_start	undetermined
Tb427_010007100	0.06744	6.19158	1.8601	0.182194	0.468357	0.329423	34900	57099	divergent_start	undetermined
Tb427_010007200	0.0450616	5.3887	0.746027	0.394208	0.67777	0.168917	33239	58760	divergent_start	undetermined
Tb427_010007300	-0.00679791	5.95274	0.0260522	0.872794	0.955394	0.0198176	30448	61551	divergent_start	undetermined
Tb427_010007400	0.172452	-0.428758	0.201954	0.656198	0.84907	0.0710567	29747	62252	divergent_start	undetermined
Tb427_010007500	0.060845	5.39875	0.900415	0.34983	0.640923	0.193194	27674	64325	divergent_start	undetermined
Tb427_010007600	0.0396603	6.59666	1.08891	0.304585	0.60104	0.221096	24158	67841	divergent_start	undetermined
Tb427_010007700	0.0340548	4.47892	0.3655	0.549759	0.782824	0.106336	23227	68772	divergent_start	undetermined
Tb427_010007800	0.129539	6.51976	3.63082	0.0657982	0.281969	0.549799	21749	70250	divergent_start	undetermined
Tb427_010007900	0.0180384	5.81682	0.129791	0.721032	0.88405	0.0535232	20224	71775	divergent_start	undetermined
Tb427_010008000	0.00214127	7.7792	0.00173758	0.967011	0.992629	0.00321289	5611	86388	divergent_start	undetermined
Tb427_010008100	0.0264936	5.60524	0.207592	0.651759	0.846509	0.0723684	4595	87404	divergent_start	undetermined
Tb427_010008200	1.48665	-1.29139	8.90506	0.00542914	0.0751982	1.12379	2210	89789	divergent_start	undetermined
Tb427_010008300	0.0543619	6.33837	1.28695	0.265094	0.56139	0.250735	4544	229055	divergent_start	convergent_end
Tb427_010008400	0.00626391	5.92027	0.0130271	0.909848	0.968172	0.0140473	5855	227744	divergent_start	convergent_end
Tb427_010008500	-0.0188943	6.16323	0.193155	0.663277	0.853259	0.0689191	7547	226052	divergent_start	convergent_end
Tb427_010008600	0.0127863	5.80785	0.0690625	0.794403	0.918211	0.0370573	10191	223408	divergent_start	convergent_end
Tb427_010008700	-0.142101	1.09968	0.85647	0.361702	0.649709	0.187281	12358	221241	divergent_start	convergent_end
Tb427_010008800	0.106664	5.9687	5.95536	0.020431	0.155118	0.809338	12929	220670	divergent_start	convergent_end
Tb427_010008900	0.101722	3.05551	1.52669	0.225664	0.521844	0.282459	14734	218865	divergent_start	convergent_end
Tb427_010009000	0.0445511	7.04705	1.41296	0.24337	0.540341	0.267332	16060	217539	divergent_start	convergent_end
Tb427_010009100	-0.0568691	4.54596	0.661481	0.422088	0.699275	0.155352	19899	213700	divergent_start	convergent_end
Tb427_010009200	0.0695218	5.46298	2.18705	0.149018	0.42818	0.368374	21808	211791	divergent_start	convergent_end
Tb427_010009300	0.0707079	4.34894	0.921961	0.344208	0.63554	0.196857	23614	209985	divergent_start	convergent_end
Tb427_010009400	0.0551929	6.30764	1.56071	0.220682	0.515202	0.288023	24666	208933	divergent_start	convergent_end
Tb427_010009500	-0.0354012	4.99465	0.582485	0.450967	0.717812	0.143989	28431	205168	divergent_start	convergent_end
Tb427_010009600	0.117838	6.15858	10.1978	0.00316479	0.0544769	1.26379	29952	203647	divergent_start	convergent_end
Tb427_010009700	0.0845864	5.58754	3.61296	0.0664315	0.283192	0.54792	32162	201437	divergent_start	convergent_end
Tb427_010009800	-0.0683165	5.33113	2.0112	0.165871	0.44742	0.349284	33803	199796	divergent_start	convergent_end
Tb427_010009900	-0.0180445	5.40991	0.142157	0.708651	0.879184	0.05592	35627	197972	divergent_start	convergent_end
Tb427_010010000	0.299567	1.61756	3.49241	0.0708899	0.293	0.533132	37593	196006	divergent_start	convergent_end
Tb427_010010100	-0.0542371	0.0363867	0.0423154	0.838331	0.942456	0.0257388	38188	195411	divergent_start	convergent_end
Tb427_010010200	-0.0446675	5.6251	0.908133	0.347801	0.638838	0.194609	39165	194434	divergent_start	convergent_end
Tb427_010010300	-0.123517	3.22641	1.98782	0.16828	0.450557	0.34625	41523	192076	divergent_start	convergent_end
Tb427_010010400	-0.000414397	4.4762	4.83814e-05	0.994494	0.99999	4.44397e-06	42687	190912	divergent_start	convergent_end
Tb427_010010500	0.0615255	5.03513	1.8173	0.187164	0.473561	0.324624	43638	189961	divergent_start	convergent_end
Tb427_010010600	-0.0652274	6.7799	1.9174	0.175787	0.460346	0.336916	46305	187294	divergent_start	convergent_end
Tb427_010010700	0.0325811	5.33177	0.191759	0.664418	0.853259	0.0689191	50685	182914	divergent_start	convergent_end
Tb427_010010800	0.0080529	4.21164	0.0152507	0.902494	0.964899	0.0155183	54105	179494	divergent_start	convergent_end
Tb427_010010900	-0.00966117	5.61749	0.0407149	0.841375	0.943955	0.0250489	55560	178039	divergent_start	convergent_end
Tb427_010011000	0.0411611	5.63578	0.843472	0.365322	0.652876	0.185169	57300	176299	divergent_start	convergent_end
Tb427_010011100	-0.0242111	6.28791	0.412621	0.525248	0.768404	0.114411	58979	174620	divergent_start	convergent_end
Tb427_010011200	0.0500433	6.24611	1.16923	0.287694	0.584548	0.23318	61781	171818	divergent_start	convergent_end
Tb427_010011300	-0.121592	6.14637	8.12399	0.00760674	0.0908201	1.04182	66087	167512	divergent_start	convergent_end
Tb427_010011400	0.0487448	4.28684	0.43086	0.516291	0.763587	0.117142	69235	164364	divergent_start	convergent_end
Tb427_010011500	-0.110913	4.1119	2.76486	0.106186	0.358457	0.445563	72914	160685	divergent_start	convergent_end
Tb427_010011600	-0.0927686	3.6557	0.966835	0.332896	0.626559	0.203038	74352	159247	divergent_start	convergent_end
Tb427_010011700	-0.137984	6.40895	10.4981	0.0028005	0.0508812	1.29344	76281	157318	divergent_start	convergent_end
Tb427_010011800	-0.0174531	4.0622	0.0516181	0.821726	0.932637	0.0302872	83855	149744	divergent_start	convergent_end
Tb427_010011900	-0.00793861	3.8567	0.00908941	0.924645	0.973901	0.0114854	90391	143208	divergent_start	convergent_end
Tb427_010012000	-0.108851	6.36008	6.73869	0.0141624	0.12825	0.891941	100882	132717	divergent_start	convergent_end
Tb427_010012100	-0.0730426	6.07222	3.17678	0.0842468	0.317233	0.498621	109953	123646	divergent_start	convergent_end
Tb427_010012200	-0.00874086	6.39324	0.0473692	0.829097	0.936971	0.028274	112333	121266	divergent_start	convergent_end
Tb427_010012300	0.00973922	7.17265	0.0974701	0.756926	0.901027	0.0452623	114801	118798	divergent_start	convergent_end
Tb427_010012400	-0.120632	4.16692	3.83096	0.0591444	0.265767	0.575499	118903	114696	divergent_start	convergent_end
Tb427_010012500	-0.0394323	6.47045	1.82429	0.186341	0.472987	0.325151	120834	112765	divergent_start	convergent_end
Tb427_010012600	-0.190106	4.17548	9.57365	0.00409561	0.0631735	1.19947	126564	107035	divergent_start	convergent_end
Tb427_010012700	-0.0597167	6.48912	2.24118	0.144243	0.422218	0.374463	128114	105485	divergent_start	convergent_end
Tb427_010012800	0.0595471	3.36227	0.777172	0.384625	0.670512	0.173593	130833	102766	divergent_start	convergent_end
Tb427_010012900	-0.104	4.71432	2.15128	0.152275	0.430949	0.365574	131901	101698	divergent_start	convergent_end
Tb427_010013000	-0.12531	2.12321	0.95803	0.335075	0.628427	0.201745	133149	100450	divergent_start	convergent_end
Tb427_010013100	-0.0395779	4.73154	0.398764	0.532243	0.772239	0.112248	133975	99624	divergent_start	convergent_end
Tb427_010013200	-0.0438326	7.78474	1.56792	0.219645	0.51396	0.28907	135181	98418	divergent_start	convergent_end
Tb427_010013300	0.00583111	4.42845	0.0110146	0.917075	0.970118	0.0131756	139814	93785	divergent_start	convergent_end
Tb427_010013400	-0.0423952	6.46567	1.40025	0.245456	0.542503	0.265598	140935	92664	divergent_start	convergent_end
Tb427_010013500	-0.0422145	5.47032	1.03021	0.317774	0.61265	0.212787	144026	89573	divergent_start	convergent_end
Tb427_010013600	0.0543857	7.72784	2.62161	0.115298	0.3756	0.425275	146094	87505	divergent_start	convergent_end
Tb427_010013700	-0.084353	5.37009	2.26678	0.142048	0.419145	0.377636	152086	81513	divergent_start	convergent_end
Tb427_010013800	0.00503221	6.7238	0.021853	0.883413	0.957983	0.0186424	153853	79746	divergent_start	convergent_end
Tb427_010013900	-0.0980281	7.43656	1.1454	0.292573	0.58852	0.230239	156533	77066	divergent_start	convergent_end
Tb427_010014000	-0.00715294	4.9513	0.0311219	0.861088	0.952445	0.0211602	177362	56237	divergent_start	convergent_end
Tb427_010014100:pseudogene	-0.0231374	1.25461	0.0212917	0.884909	0.958643	0.0183429	179248	54351	divergent_start	convergent_end
Tb427_010014200	-0.064954	2.53501	0.325451	0.572361	0.798541	0.0977029	180766	52833	divergent_start	convergent_end
Tb427_010014300	-0.197021	5.19016	11.2196	0.00209665	0.0438345	1.35818	181987	51612	divergent_start	convergent_end
Tb427_010014400	0.00610649	5.55255	0.0140015	0.906552	0.966473	0.0148101	184058	49541	divergent_start	convergent_end
Tb427_010014500	-0.00580974	4.68549	0.0125438	0.911528	0.968691	0.0138149	187960	45639	divergent_start	convergent_end
Tb427_010014600	0.155572	5.46136	6.6814	0.0145414	0.129925	0.886309	193553	40046	divergent_start	convergent_end
Tb427_010014700	0.0478279	7.23138	2.32633	0.137091	0.409696	0.387538	197982	35617	divergent_start	convergent_end
Tb427_010014800	-0.00356104	6.65488	0.0140217	0.906486	0.966473	0.0148101	202812	30787	divergent_start	convergent_end
Tb427_010014900	0.0233707	6.96956	0.593392	0.446798	0.714787	0.145824	207589	26010	divergent_start	convergent_end
Tb427_010015000	0.172225	4.84301	5.42292	0.0263954	0.175889	0.754761	211979	21620	divergent_start	convergent_end
Tb427_010015100	-0.069225	7.25156	3.66841	0.0644871	0.278682	0.55489	215341	18258	divergent_start	convergent_end
Tb427_010015200	0.0458053	6.79167	1.02522	0.318931	0.613599	0.212115	227873	5726	divergent_start	convergent_end
Tb427_010015300	0.00316024	5.43108	0.003367	0.954091	0.986453	0.00592362	230365	3234	divergent_start	convergent_end
Tb427_010015400	-0.0149311	3.5649	0.0417763	0.83935	0.942612	0.0256671	231629	1970	divergent_start	convergent_end
Tb427_010015600	-0.119027	4.73109	2.58487	0.117779	0.380445	0.419708	3753	2646	divergent_start	convergent_end
Tb427_010015900	0.0994157	8.92807	3.24768	0.0810155	0.311589	0.506418	5480	121519	divergent_start	convergent_end
Tb427_010016000	0.160418	5.28655	7.42241	0.0103797	0.106309	0.973428	10175	116824	divergent_start	convergent_end
Tb427_010016100	0.168949	6.39296	11.8922	0.00160941	0.0375481	1.42541	14621	112378	divergent_start	convergent_end
Tb427_010016200	0.142004	1.79017	1.36805	0.250842	0.548256	0.261017	20079	106920	divergent_start	convergent_end
Tb427_010016300	0.127161	1.77868	0.700461	0.408877	0.68843	0.16214	22629	104370	divergent_start	convergent_end
Tb427_010016400	0.0570574	7.82417	2.13056	0.154201	0.433882	0.362629	26923	100076	divergent_start	convergent_end
Tb427_010016500:pseudogene	0.143981	-0.0773746	0.251112	0.619746	0.826464	0.0827761	33294	93705	divergent_start	convergent_end
Tb427_010016600	0.0267005	6.12387	0.225793	0.63791	0.837282	0.0771284	33854	93145	divergent_start	convergent_end
Tb427_010016700	-0.0274267	5.14463	0.140238	0.710532	0.879821	0.0556056	35939	91060	divergent_start	convergent_end
Tb427_010016800	0.176276	4.33428	3.95333	0.0554476	0.258958	0.586771	38409	88590	divergent_start	convergent_end
Tb427_010016900	0.0584605	1.01786	0.0452402	0.832921	0.939306	0.0271928	40976	86023	divergent_start	convergent_end
Tb427_010017000	0.0464731	4.89904	0.770218	0.386735	0.671915	0.172686	42033	84966	divergent_start	convergent_end
Tb427_010017100	0.100593	10.5175	4.37533	0.0445394	0.232633	0.633328	43864	83135	divergent_start	convergent_end
Tb427_010017200	0.058569	10.6571	1.06269	0.310383	0.605629	0.217793	45824	81175	divergent_start	convergent_end
Tb427_010017300	0.105023	10.5165	2.43499	0.128557	0.397876	0.400252	47510	79489	divergent_start	convergent_end
Tb427_010017400	0.13528	10.66	7.23856	0.0112754	0.112351	0.949423	49470	77529	divergent_start	convergent_end
Tb427_010017500	0.130682	10.5152	6.73975	0.0141555	0.12825	0.891941	51156	75843	divergent_start	convergent_end
Tb427_010017600	0.10243	10.6581	2.47352	0.12568	0.392883	0.405737	53116	73883	divergent_start	convergent_end
Tb427_010017700	0.158799	10.5187	12.5193	0.00126331	0.0324674	1.48855	54802	72197	divergent_start	convergent_end
Tb427_010017800	0.0757006	10.6563	1.53331	0.224683	0.521225	0.282975	56763	70236	divergent_start	convergent_end
Tb427_010017900	0.206702	10.517	8.30458	0.00703053	0.0865465	1.06275	58449	68550	divergent_start	convergent_end
Tb427_010018000	0.0456973	10.6576	0.699369	0.409239	0.688737	0.161947	60410	66589	divergent_start	convergent_end
Tb427_010018100	0.16505	10.5174	9.91092	0.00356077	0.0573418	1.24153	62096	64903	divergent_start	convergent_end
Tb427_010018200	0.162344	10.6617	8.92079	0.00539287	0.075148	1.12408	64057	62942	divergent_start	convergent_end
Tb427_010018300	0.220252	10.518	11.6201	0.0017901	0.0397775	1.40036	65743	61256	divergent_start	convergent_end
Tb427_010018400	0.0964409	10.6586	3.95701	0.0553405	0.258694	0.587214	67703	59296	divergent_start	convergent_end
Tb427_010018500:pseudogene	-0.0616116	5.40804	0.490947	0.488603	0.743245	0.128868	72317	54682	divergent_start	convergent_end
Tb427_010018600	-0.0508566	2.93585	0.114031	0.73782	0.891968	0.0496506	75611	51388	divergent_start	convergent_end
Tb427_010018700	0.175085	6.84735	9.62773	0.00400434	0.06214	1.20663	76834	50165	divergent_start	convergent_end
Tb427_010018800	0.16027	6.86206	7.86002	0.00854264	0.0966636	1.01474	78431	48568	divergent_start	convergent_end
Tb427_010018900	0.1885	6.84639	10.9936	0.00229416	0.046127	1.33604	80026	46973	divergent_start	convergent_end
Tb427_010019000	0.137337	6.84306	5.37583	0.0270082	0.178006	0.749566	81628	45371	divergent_start	convergent_end
Tb427_010019100	0.14535	6.85579	7.23829	0.0112768	0.112351	0.949423	83224	43775	divergent_start	convergent_end
Tb427_010019200	0.182797	6.84664	10.0435	0.00337157	0.0559764	1.25199	84820	42179	divergent_start	convergent_end
Tb427_010019300	0.13128	6.84749	6.01112	0.019897	0.152629	0.816362	86416	40583	divergent_start	convergent_end
Tb427_010019400	0.160245	6.85511	5.961	0.0203763	0.154817	0.810181	88009	38990	divergent_start	convergent_end
Tb427_010019500	0.170818	6.8528	10.081	0.00332003	0.0557717	1.25359	89603	37396	divergent_start	convergent_end
Tb427_010019600	0.183647	6.85194	11.0856	0.00221139	0.0451177	1.34565	91200	35799	divergent_start	convergent_end
Tb427_010019700	0.158319	6.84646	7.43675	0.0103132	0.106029	0.974576	92795	34204	divergent_start	convergent_end
Tb427_010019800	0.0180074	8.22221	0.342862	0.562316	0.792367	0.101073	94274	32725	divergent_start	convergent_end
Tb427_010019900	-0.0767119	6.55399	3.57789	0.0676955	0.285097	0.545008	98194	28805	divergent_start	convergent_end
Tb427_010020000	0.0504973	5.6402	0.832634	0.368381	0.655652	0.183327	100789	26210	divergent_start	convergent_end
Tb427_010020100	-0.201789	4.77969	8.05506	0.00783993	0.0924011	1.03432	107309	19690	divergent_start	convergent_end
Tb427_010020200	0.0492254	6.83444	1.43034	0.240554	0.536766	0.270215	109585	17414	divergent_start	convergent_end
Tb427_010020300	0.0372257	5.30655	0.625361	0.434923	0.708072	0.149923	113040	13959	divergent_start	convergent_end
Tb427_010020400	0.0958091	5.46513	2.91679	0.0974123	0.341911	0.466087	115216	11783	divergent_start	convergent_end
Tb427_010020500	-0.0606694	4.97661	1.41927	0.242343	0.539114	0.26832	119346	7653	divergent_start	convergent_end
Tb427_010020600	0.0709969	6.2238	3.17342	0.0844035	0.317233	0.498621	121750	5249	divergent_start	convergent_end
Tb427_010020700	-0.00622321	4.81844	0.00704665	0.933627	0.977231	0.0100026	123845	3154	divergent_start	convergent_end
Tb427_010020900	0.0207492	4.92496	0.0934021	0.761888	0.903574	0.0440365	125275	1724	divergent_start	convergent_end
Tb427_010021100	-0.0818424	6.42829	2.23691	0.144614	0.422218	0.374463	12305	6695	divergent_start	convergent_end
Tb427_010021200	-0.0473772	6.43506	0.856727	0.36163	0.649709	0.187281	8305	10695	divergent_start	convergent_end
Tb427_010021300	-0.0942552	6.62923	2.65687	0.112975	0.371815	0.429673	4301	14699	divergent_start	convergent_end
Tb427_010021400	-0.0344856	4.65182	0.296429	0.589929	0.809571	0.0917452	1081	71918	divergent_start	convergent_end
Tb427_010021500	-0.0914264	6.62001	2.88379	0.0992454	0.345622	0.461398	3409	69590	divergent_start	convergent_end
Tb427_010021600	0.258753	2.11551	3.75538	0.0615645	0.271907	0.56558	7444	65555	divergent_start	convergent_end
Tb427_010021700	0.0710144	7.06879	2.28139	0.140812	0.416219	0.380678	8130	64869	divergent_start	convergent_end
Tb427_010021800	0.0516533	6.01019	1.31815	0.259492	0.556356	0.254647	11479	61520	divergent_start	convergent_end
Tb427_010021900	-0.0697716	5.28062	1.73172	0.197604	0.485118	0.314153	13264	59735	divergent_start	convergent_end
Tb427_010022000	0.121078	6.33528	5.1966	0.0294872	0.186195	0.730033	14754	58245	divergent_start	convergent_end
Tb427_010022100	0.00925055	4.82624	0.0268629	0.870848	0.955394	0.0198176	16320	56679	divergent_start	convergent_end
Tb427_010022200	0.0012754	6.58394	0.000997488	0.975002	0.99435	0.00246058	17520	55479	divergent_start	convergent_end
Tb427_010022300	-0.014167	6.51716	0.0840551	0.773758	0.909255	0.0413144	19689	53310	divergent_start	convergent_end
Tb427_010022400	0.140318	5.43067	5.12387	0.0305633	0.189485	0.722425	22237	50762	divergent_start	convergent_end
Tb427_010022500	0.0795554	6.83693	4.40142	0.0439477	0.23142	0.635598	23616	49383	divergent_start	convergent_end
Tb427_010022600	0.0511213	6.34259	1.67459	0.204968	0.494998	0.305396	27593	45406	divergent_start	convergent_end
Tb427_010022700	0.0587403	5.41213	1.16236	0.289091	0.585732	0.232301	29992	43007	divergent_start	convergent_end
Tb427_010022800	0.0610175	5.81403	1.7494	0.195389	0.483352	0.315736	31783	41216	divergent_start	convergent_end
Tb427_010022900	-0.0287859	7.77605	0.204651	0.654065	0.848073	0.0715667	33395	39604	divergent_start	convergent_end
Tb427_010023000	0.0137209	5.23684	0.0264512	0.871833	0.955394	0.0198176	34588	38411	divergent_start	convergent_end
Tb427_010023100	0.133705	5.79462	8.96369	0.0052953	0.0743693	1.12861	36242	36757	divergent_start	convergent_end
Tb427_010023200	0.0945673	6.63226	8.75617	0.00578569	0.0771201	1.11283	38762	34237	divergent_start	convergent_end
Tb427_010023300	0.0966836	7.26132	10.6254	0.00265989	0.0500782	1.30035	41469	31530	divergent_start	convergent_end
Tb427_010023400	-0.0242233	7.99624	0.796722	0.378783	0.666024	0.17651	47574	25425	divergent_start	convergent_end
Tb427_010023500	-0.00461004	6.51883	0.0224351	0.881882	0.957983	0.0186424	54022	18977	divergent_start	convergent_end
Tb427_010023600	-0.0412779	4.3616	0.539246	0.468128	0.72924	0.137129	57429	15570	divergent_start	convergent_end
Tb427_010023700	-0.0534177	7.20834	2.23974	0.144368	0.422218	0.374463	58685	14314	divergent_start	convergent_end
Tb427_010023800	-0.0103348	6.55307	0.0786937	0.780893	0.911941	0.040033	62435	10564	divergent_start	convergent_end
Tb427_010023900	-0.00782722	5.97512	0.0254939	0.874153	0.955682	0.0196867	66681	6318	divergent_start	convergent_end
Tb427_010024000	0.0421523	3.40066	0.169201	0.683583	0.86446	0.0632553	68944	4055	divergent_start	convergent_end
Tb427_010024300	0.0803468	4.65282	0.99714	0.325545	0.620143	0.207508	32738	3761	divergent_start	convergent_end
Tb427_010024400	0.0620298	5.76419	1.65701	0.207303	0.498754	0.302114	31126	5373	divergent_start	convergent_end
Tb427_010024500	0.0865575	5.25012	3.65569	0.0649276	0.279407	0.553763	29196	7303	divergent_start	convergent_end
Tb427_010024600	0.0648425	6.90163	3.419	0.0737694	0.299202	0.524036	24862	11637	divergent_start	convergent_end
Tb427_010024700	0.125369	3.99974	2.83093	0.102264	0.350649	0.455127	7108	29391	divergent_start	convergent_end
Tb427_010024800	-0.0344693	6.46	0.546289	0.465261	0.726821	0.138572	3705	32794	divergent_start	convergent_end
Tb427_010025000	-0.13252	-0.378323	0.181074	0.673319	0.858155	0.066434	6581	9718	divergent_start	undetermined
Tb427_010025100	0.126543	3.23862	1.81411	0.187541	0.47391	0.324304	7568	8731	divergent_start	undetermined
Tb427_010025200	0.129974	6.02064	2.94761	0.0957354	0.339046	0.469741	11612	4687	divergent_start	undetermined
Tb427_010025400	0.991597	-0.734788	20.0354	0.000664681	0.0231788	1.63491	25707	11292	undetermined	undetermined
Tb427_010025500	0.295374	-0.95621	1.64578	0.268939	0.566414	0.246866	23897	13102	undetermined	undetermined
Tb427_010026300:pseudogene	-0.501084	-0.890722	1.77183	0.192624	0.48081	0.318026	8787	28212	undetermined	undetermined
Tb427_010026400:pseudogene	0.971631	0.33611	9.13098	0.00493256	0.0710065	1.1487	6623	30376	undetermined	undetermined
Tb427_010026500:pseudogene	0.321064	0.918191	4.31419	0.0492163	0.243377	0.61372	1885	35114	undetermined	undetermined
Tb427_010026600	-0.0227088	3.16268	0.0545454	0.816832	0.929434	0.0317815	1471	187428	undetermined	aligned_end
Tb427_010026700	-0.00276377	3.19444	0.000670713	0.9795	0.996033	0.00172628	2295	186604	undetermined	aligned_end
Tb427_010026800	0.233184	4.57229	4.88323	0.034443	0.202972	0.692564	2914	185985	undetermined	aligned_end
Tb427_010026900	0.203874	9.69619	9.91469	0.00355524	0.0573418	1.24153	3585	185314	undetermined	aligned_end
Tb427_010027000	-0.0254451	5.62219	0.288092	0.595183	0.81289	0.089968	5904	182995	undetermined	aligned_end
Tb427_010027100	-0.201753	-0.224571	0.339642	0.564148	0.793498	0.100454	8296	180603	undetermined	aligned_end
Tb427_010027200	0.0209173	6.60635	0.337141	0.565579	0.794821	0.0997306	9737	179162	undetermined	aligned_end
Tb427_010027300	0.0741641	7.50122	5.96554	0.0203323	0.154713	0.810473	14169	174730	undetermined	aligned_end
Tb427_010027400	-0.00279589	3.90919	0.000940794	0.975723	0.994495	0.00239753	19614	169285	undetermined	aligned_end
Tb427_010027500	0.0644941	7.0094	4.35856	0.0449243	0.233651	0.631433	20961	167938	undetermined	aligned_end
Tb427_010027600	0.13349	6.94054	8.81657	0.00563809	0.0765363	1.11613	24881	164018	undetermined	aligned_end
Tb427_010027700	0.116195	7.86423	18.0538	0.00017498	0.00970775	2.01288	28075	160824	undetermined	aligned_end
Tb427_010027800	0.132403	5.30229	7.05018	0.0122806	0.118883	0.924881	32126	156773	undetermined	aligned_end
Tb427_010027900:pseudogene	0.0804601	1.13592	0.133588	0.717162	0.881736	0.0546615	36201	152698	undetermined	aligned_end
Tb427_010028000	0.160729	5.54913	4.38516	0.0443154	0.232415	0.633736	40162	148737	undetermined	aligned_end
Tb427_010028100	0.0113073	6.86626	0.0923755	0.763159	0.904404	0.0436375	43877	145022	undetermined	aligned_end
Tb427_010028200	0.000216595	5.63706	1.072e-05	0.997408	1	0	49181	139718	undetermined	aligned_end
Tb427_010028300	0.0714702	5.22395	2.38431	0.132457	0.402679	0.395041	52360	136539	undetermined	aligned_end
Tb427_010028400	-0.0174472	4.48579	0.117456	0.734066	0.889635	0.050788	54383	134516	undetermined	aligned_end
Tb427_010028500	0.105528	6.19299	8.96679	0.00528831	0.0743693	1.12861	55550	133349	undetermined	aligned_end
Tb427_010028600	0.00196479	5.81747	0.00212811	0.963494	0.991149	0.00386085	59206	129693	undetermined	aligned_end
Tb427_010028700	-0.0287122	5.88942	0.296564	0.589845	0.809571	0.0917452	61354	127545	undetermined	aligned_end
Tb427_010028800	0.0978469	5.9321	3.59607	0.0670368	0.28342	0.547569	63859	125040	undetermined	aligned_end
Tb427_010028900	0.0367763	5.60116	0.670114	0.419107	0.697131	0.156685	68464	120435	undetermined	aligned_end
Tb427_010029000	0.0254824	4.93981	0.265839	0.609704	0.821441	0.0854237	73688	115211	undetermined	aligned_end
Tb427_010029100	0.0302109	7.85344	0.43548	0.514066	0.762196	0.117934	78322	110577	undetermined	aligned_end
Tb427_010029200	-0.01479	6.38645	0.230104	0.634731	0.834627	0.0785074	87074	101825	undetermined	aligned_end
Tb427_010029300	0.0187018	7.01992	0.386825	0.538409	0.776464	0.109879	90656	98243	undetermined	aligned_end
Tb427_010029400	-0.0652728	6.20505	3.08879	0.0884618	0.325207	0.48784	93415	95484	undetermined	aligned_end
Tb427_010029500	-0.104151	4.96953	3.28995	0.0791557	0.308725	0.510428	95503	93396	undetermined	aligned_end
Tb427_010029600	-0.0132261	7.04297	0.104553	0.748551	0.897369	0.0470289	96937	91962	undetermined	aligned_end
Tb427_010029700	0.0144727	6.18721	0.139348	0.711408	0.880406	0.0553171	99725	89174	undetermined	aligned_end
Tb427_010029800	0.0605013	6.66724	2.73636	0.107931	0.361522	0.441866	103953	84946	undetermined	aligned_end
Tb427_010029900	0.00502364	5.87358	0.011657	0.9147	0.969109	0.0136273	108778	80121	undetermined	aligned_end
Tb427_010030000	-0.00690391	7.46788	0.0448315	0.833666	0.939525	0.0270914	110872	78027	undetermined	aligned_end
Tb427_010030100	0.0665575	4.83701	1.34966	0.253986	0.551948	0.258102	116168	72731	undetermined	aligned_end
Tb427_010030200	-0.0778579	6.19561	3.44215	0.0728472	0.297607	0.526357	119979	68920	undetermined	aligned_end
Tb427_010030300	0.0741322	6.30257	2.7439	0.107466	0.360639	0.442928	122195	66704	undetermined	aligned_end
Tb427_010030400	0.182563	5.29712	8.11511	0.00763634	0.0908379	1.04173	126636	62263	undetermined	aligned_end
Tb427_010030500	0.0977144	5.36831	2.08917	0.158134	0.438466	0.358064	129707	59192	undetermined	aligned_end
Tb427_010030600	0.0555019	5.37137	0.544606	0.465944	0.727358	0.138252	132777	56122	undetermined	aligned_end
Tb427_010030700	0.0782001	5.35911	0.828182	0.369648	0.656166	0.182986	135847	53052	undetermined	aligned_end
Tb427_010030800	0.126279	5.37194	3.25351	0.0807562	0.310942	0.507321	138917	49982	undetermined	aligned_end
Tb427_010030900	0.128507	5.36073	2.84088	0.101688	0.349809	0.456169	141987	46912	undetermined	aligned_end
Tb427_010031000	0.00913271	6.87946	0.0422393	0.838475	0.942456	0.0257388	145084	43815	undetermined	aligned_end
Tb427_010031100	0.0285253	5.45105	0.317965	0.57679	0.801123	0.0963006	152936	35963	undetermined	aligned_end
Tb427_010031200	0.0139516	6.30971	0.0863718	0.770752	0.907738	0.0420397	154381	34518	undetermined	aligned_end
Tb427_010031300	0.0987443	4.92078	2.39283	0.131792	0.401732	0.396064	156221	32678	undetermined	aligned_end
Tb427_010031400	0.0583568	4.12428	0.743326	0.395055	0.678318	0.168566	157981	30918	undetermined	aligned_end
Tb427_010031500	-0.0508801	6.63435	1.83245	0.185386	0.471754	0.326284	158985	29914	undetermined	aligned_end
Tb427_010031600	0.090811	3.44365	1.62348	0.211845	0.505415	0.296352	161217	27682	undetermined	aligned_end
Tb427_010031700	0.00990509	6.88413	0.117639	0.733868	0.889605	0.0508028	162155	26744	undetermined	aligned_end
Tb427_010031800	-0.0263783	6.90387	0.58822	0.448767	0.716042	0.145061	166048	22851	undetermined	aligned_end
Tb427_010031900	-0.00596975	6.13368	0.019997	0.888438	0.95974	0.0178466	169750	19149	undetermined	aligned_end
Tb427_010032000	0.00489601	5.30022	0.0095623	0.922715	0.973199	0.0117984	172774	16125	undetermined	aligned_end
Tb427_010032100	-0.104064	4.65786	2.64736	0.113596	0.373078	0.4282	174683	14216	undetermined	aligned_end
Tb427_010032200	-0.0723443	5.25146	0.607199	0.441608	0.711267	0.147968	176958	11941	undetermined	aligned_end
Tb427_010032400:pseudogene	-0.00147879	4.56587	0.00051392	0.982055	0.996758	0.00141014	180047	8852	undetermined	aligned_end
Tb427_010032500	-0.121349	4.35566	3.68353	0.0639679	0.277845	0.556197	182271	6628	undetermined	aligned_end
Tb427_010032600	0.0102193	7.67488	0.0343164	0.854212	0.950341	0.0221203	183809	5090	undetermined	aligned_end
Tb427_010032700	-0.0335951	5.76053	0.446852	0.508659	0.757621	0.120548	185058	3841	undetermined	aligned_end
Tb427_010032800	0.278584	-0.239122	0.89415	0.351488	0.642503	0.192125	186938	1961	undetermined	aligned_end
Tb427_010032900	0.479763	0.340199	3.727	0.0625015	0.27462	0.561267	3081	11369	aligned_start	undetermined
Tb427_010033000	-0.0138653	5.15692	0.0528288	0.819685	0.931066	0.0310194	5678	8772	aligned_start	undetermined
Tb427_010033100	-0.0352383	5.91694	0.603122	0.44313	0.711727	0.147687	9181	5269	aligned_start	undetermined
Tb427_000654700	-0.358677	0.806233	2.17886	0.149756	0.428249	0.368304
Tb427_000654800:pseudogene	-0.147405	2.52464	1.20056	0.281442	0.579985	0.236583
Tb427_000654900:pseudogene	0.0580866	5.58453	0.920724	0.344527	0.635792	0.196685
Tb427_000655000	-0.0648826	3.12198	0.576595	0.453245	0.719041	0.143246
Tb427_000655100	0.00525626	7.40387	0.0245413	0.876506	0.956672	0.019237
Tb427_000655200	0.0120559	6.86525	0.0851768	0.772297	0.908553	0.0416495
Tb427_000655400	0.0030938	1.2115	0.0002273	0.988065	0.998595	0.000610431
Tb427_000655600	-0.00648367	-1.63568	0.000236488	0.987827	0.998524	0.000641301
Tb427_000655900	0.604434	1.57082	6.78691	0.0138517	0.126933	0.896425
Tb427_000656100:pseudogene	-0.515311	-1.33652	1.04745	0.313821	0.608857	0.215484
Tb427_000656500	0.164127	2.33718	2.04693	0.162271	0.443096	0.353502
Tb427_000656600:pseudogene	0.222151	1.4503	2.34657	0.135452	0.407311	0.390074
Tb427_000656700	0.18181	0.793653	1.0332	0.317084	0.612011	0.213241
Tb427_000656800:pseudogene	0.6237	-1.07731	2.3252	0.137183	0.409696	0.387538
Tb427_000656900:pseudogene	0.209636	1.41458	0.886009	0.35366	0.643509	0.191446
Tb427_100005000	-0.212728	4.79131	9.97422	0.00346904	0.0566028	1.24716	111	209288	divergent_start	aligned_end
Tb427_100005100	-0.0624053	7.5845	3.71154	0.0630189	0.275947	0.559175	1564	207835	divergent_start	aligned_end
Tb427_100005200	-0.0313239	6.19316	0.582718	0.450878	0.717812	0.143989	3090	206309	divergent_start	aligned_end
Tb427_100005300	0.0216595	8.61662	0.272463	0.605303	0.818742	0.086853	4333	205066	divergent_start	aligned_end
Tb427_100005400	0.00715287	7.28713	0.0148114	0.903901	0.965357	0.0153119	5240	204159	divergent_start	aligned_end
Tb427_100005500	0.0403627	6.74918	1.06598	0.309647	0.605075	0.218191	6261	203138	divergent_start	aligned_end
Tb427_100005600	0.0831905	5.35773	1.31735	0.259633	0.556415	0.254601	7864	201535	divergent_start	aligned_end
Tb427_100005700	0.0176666	6.2772	0.117527	0.733989	0.889635	0.050788	8395	201004	divergent_start	aligned_end
Tb427_100005800	-0.00119089	5.68342	0.000401575	0.984137	0.997591	0.0010474	9366	200033	divergent_start	aligned_end
Tb427_100005900	0.0978055	5.89492	4.27334	0.0469387	0.238422	0.622653	10717	198682	divergent_start	aligned_end
Tb427_100006000	0.188127	1.17936	0.937272	0.340289	0.63345	0.198287	13175	196224	divergent_start	aligned_end
Tb427_100006100	-0.0329501	6.77822	0.318665	0.576373	0.800897	0.0964233	14107	195292	divergent_start	aligned_end
Tb427_100006200	-0.0203004	4.60701	0.0645509	0.801079	0.922285	0.0351347	14761	194638	divergent_start	aligned_end
Tb427_100006300	-0.0563555	6.35034	1.04916	0.313433	0.608335	0.215857	15624	193775	divergent_start	aligned_end
Tb427_100006400	0.0479168	4.42398	0.902704	0.349226	0.640482	0.193493	16774	192625	divergent_start	aligned_end
Tb427_100006500	0.176406	5.86867	11.2061	0.00210792	0.0438345	1.35818	18208	191191	divergent_start	aligned_end
Tb427_100006600	0.25282	2.31912	3.73001	0.0624015	0.274535	0.561403	22672	186727	divergent_start	aligned_end
Tb427_100006700	-0.0348958	5.53578	0.619825	0.436943	0.709107	0.149288	23391	186008	divergent_start	aligned_end
Tb427_100006800	0.0243824	4.42553	0.149791	0.701314	0.874999	0.0579927	24992	184407	divergent_start	aligned_end
Tb427_100006900	0.0902574	4.98159	3.15102	0.0854566	0.3199	0.494986	27145	182254	divergent_start	aligned_end
Tb427_100007000	0.0688918	4.70743	2.11308	0.155847	0.435285	0.361226	31010	178389	divergent_start	aligned_end
Tb427_100007100	0.184539	3.30606	4.31409	0.0459633	0.236323	0.626494	32466	176933	divergent_start	aligned_end
Tb427_100007200	-0.0310559	4.79113	0.303008	0.585851	0.806598	0.0933428	33608	175791	divergent_start	aligned_end
Tb427_100007300	-0.0327368	4.64322	0.167591	0.685008	0.865406	0.06278	35174	174225	divergent_start	aligned_end
Tb427_100007400	0.00216014	2.4592	0.000426543	0.983652	0.99758	0.00105228	37334	172065	divergent_start	aligned_end
Tb427_100007500	0.021463	5.41396	0.286999	0.595879	0.813082	0.0898658	39022	170377	divergent_start	aligned_end
Tb427_100007600	-0.00304397	6.27677	0.00991577	0.921305	0.972352	0.0121765	41674	167725	divergent_start	aligned_end
Tb427_100007700	0.0405422	5.35061	0.526725	0.473297	0.732031	0.135471	44784	164615	divergent_start	aligned_end
Tb427_100007800	-0.0309189	2.302	0.078012	0.781819	0.912523	0.0397561	46222	163177	divergent_start	aligned_end
Tb427_100007900	0.11799	7.90212	3.31139	0.0782308	0.306988	0.512878	47447	161952	divergent_start	aligned_end
Tb427_100008000	0.0569436	5.90384	1.76385	0.193603	0.481751	0.317177	50284	159115	divergent_start	aligned_end
Tb427_100008100	0.0559349	5.60453	1.21783	0.278071	0.576285	0.239363	54055	155344	divergent_start	aligned_end
Tb427_100008200	0.138727	3.2069	3.36319	0.0760464	0.303061	0.518469	57085	152314	divergent_start	aligned_end
Tb427_100008300:pseudogene	-0.0492526	4.97143	0.84511	0.364863	0.652511	0.185412	62953	146446	divergent_start	aligned_end
Tb427_100008400	-0.0812652	7.15729	3.22778	0.0819081	0.313608	0.503612	64935	144464	divergent_start	aligned_end
Tb427_100008500	-0.136202	7.21304	7.55472	0.00978291	0.103261	0.986063	67127	142272	divergent_start	aligned_end
Tb427_100008600	-0.0460453	7.96072	1.36432	0.251476	0.5485	0.260824	71482	137917	divergent_start	aligned_end
Tb427_100008700	-0.0112477	5.05432	0.0368492	0.848993	0.948522	0.0229526	75701	133698	divergent_start	aligned_end
Tb427_100008800	-0.0737275	7.86115	1.00863	0.322815	0.617303	0.209502	77771	131628	divergent_start	aligned_end
Tb427_100008900	-0.00335913	7.32033	0.0148394	0.903811	0.965357	0.0153119	78906	130493	divergent_start	aligned_end
Tb427_100009000	-0.0809196	4.11705	1.17225	0.287085	0.583978	0.233604	84300	125099	divergent_start	aligned_end
Tb427_100009100	-0.0314328	6.10685	0.986283	0.328153	0.622051	0.206174	85528	123871	divergent_start	aligned_end
Tb427_100009200	-0.0993066	5.86938	6.84953	0.0134592	0.125546	0.901198	88532	120867	divergent_start	aligned_end
Tb427_100009300	-0.123178	4.0296	2.19606	0.14821	0.427236	0.369332	91061	118338	divergent_start	aligned_end
Tb427_100009400	0.0587148	6.36122	1.98623	0.168445	0.450557	0.34625	95277	114122	divergent_start	aligned_end
Tb427_100009500	-0.0126698	6.03573	0.119738	0.731599	0.888812	0.0511902	98596	110803	divergent_start	aligned_end
Tb427_100009600	-0.0900279	6.46022	6.97861	0.0126876	0.121238	0.916359	101072	108327	divergent_start	aligned_end
Tb427_100009700	0.0808513	4.68585	1.16917	0.287708	0.584548	0.23318	104043	105356	divergent_start	aligned_end
Tb427_100009800	-0.0923362	5.4568	4.81204	0.0356923	0.207352	0.683293	105390	104009	divergent_start	aligned_end
Tb427_100009900	0.0103623	4.07473	0.0285963	0.866786	0.95466	0.0201512	107098	102301	divergent_start	aligned_end
Tb427_100010000	-0.105349	4.2122	2.16416	0.151093	0.42972	0.366814	108104	101295	divergent_start	aligned_end
Tb427_100010100	-0.0913769	4.93657	1.67075	0.205476	0.495867	0.304635	109413	99986	divergent_start	aligned_end
Tb427_100010200	-0.0610336	3.77595	0.470263	0.497838	0.748847	0.125607	110678	98721	divergent_start	aligned_end
Tb427_100010300	-0.153443	4.67951	8.48219	0.00650949	0.0826149	1.08294	112128	97271	divergent_start	aligned_end
Tb427_100010400	-0.0342122	7.22901	0.9411	0.339319	0.632565	0.198895	113819	95580	divergent_start	aligned_end
Tb427_100010500	-0.167692	6.23775	13.1261	0.00100333	0.0286186	1.54335	118058	91341	divergent_start	aligned_end
Tb427_100010600	-0.00367897	7.36981	0.011126	0.916658	0.969943	0.0132538	121125	88274	divergent_start	aligned_end
Tb427_100010700	0.165027	4.00981	3.33793	0.0771028	0.305183	0.515439	126531	82868	divergent_start	aligned_end
Tb427_100010800	-0.00133486	5.42628	0.000650785	0.979807	0.996147	0.00167652	127907	81492	divergent_start	aligned_end
Tb427_100010900	0.0327339	5.79297	0.354607	0.555733	0.787033	0.104007	129822	79577	divergent_start	aligned_end
Tb427_100011000	0.0906	3.79456	1.85817	0.182415	0.468357	0.329423	132303	77096	divergent_start	aligned_end
Tb427_100011100	-0.03477	5.1572	0.39965	0.531791	0.77219	0.112276	134572	74827	divergent_start	aligned_end
Tb427_100011200	-0.00258818	5.29009	0.00348313	0.953307	0.98604	0.00610527	136820	72579	divergent_start	aligned_end
Tb427_100011300	0.127409	5.97549	4.69225	0.0379084	0.21316	0.671295	139413	69986	divergent_start	aligned_end
Tb427_100011400	-0.00216108	5.34198	0.00169502	0.967417	0.992629	0.00321289	143041	66358	divergent_start	aligned_end
Tb427_100011500	0.00277521	6.22723	0.00213739	0.963415	0.991149	0.00386085	145764	63635	divergent_start	aligned_end
Tb427_100011600	0.0951503	7.73091	5.33935	0.0274937	0.179798	0.745215	148818	60581	divergent_start	aligned_end
Tb427_100011700	-0.0146961	6.90153	0.170058	0.682828	0.864039	0.0634668	155655	53744	divergent_start	aligned_end
Tb427_100011800	0.0679523	7.50513	5.2696	0.0284486	0.182993	0.737566	161176	48223	divergent_start	aligned_end
Tb427_100011900	-0.0480824	6.61574	1.48465	0.232014	0.528257	0.277155	166361	43038	divergent_start	aligned_end
Tb427_100012000	-0.0439182	7.35044	1.99648	0.167383	0.449257	0.347505	168815	40584	divergent_start	aligned_end
Tb427_100012100	0.0138007	2.79131	0.0173908	0.895915	0.962507	0.0165961	179927	29472	divergent_start	aligned_end
Tb427_100012200	-0.00907187	6.33715	0.0596432	0.80863	0.925649	0.0335538	180801	28598	divergent_start	aligned_end
Tb427_100012300	-0.191195	4.46304	10.5331	0.00276098	0.0508474	1.29373	183733	25666	divergent_start	aligned_end
Tb427_100012400	-0.0174231	6.01198	0.134349	0.716393	0.881658	0.0547001	185015	24384	divergent_start	aligned_end
Tb427_100012500	0.0166187	4.03944	0.0495702	0.825237	0.934162	0.0295778	189079	20320	divergent_start	aligned_end
Tb427_100012600	-0.0411939	5.64815	0.908595	0.34768	0.638769	0.194656	189974	19425	divergent_start	aligned_end
Tb427_100012700	-0.0352432	5.69639	0.967545	0.332722	0.626422	0.203133	191751	17648	divergent_start	aligned_end
Tb427_100012800	0.000436433	7.54085	0.000134458	0.990821	0.999268	0.000317824	193975	15424	divergent_start	aligned_end
Tb427_100012900	0.00243808	6.17734	0.00432197	0.947995	0.983426	0.00725822	199714	9685	divergent_start	aligned_end
Tb427_100013000	0.0626737	5.65641	0.925111	0.343397	0.635032	0.197204	202283	7116	divergent_start	aligned_end
Tb427_100013100	-0.209177	2.13062	1.81288	0.187686	0.47391	0.324304	204679	4720	divergent_start	aligned_end
Tb427_100013500	0.0156052	6.5239	0.164227	0.688009	0.867582	0.0616897	4077	49022	aligned_start	convergent_end
Tb427_100013600	-0.0130564	5.67393	0.056131	0.814239	0.928375	0.0322767	6689	46410	aligned_start	convergent_end
Tb427_100013700	-0.0425418	5.92903	0.881755	0.354802	0.644188	0.190987	8050	45049	aligned_start	convergent_end
Tb427_100013800	0.0180089	6.0551	0.138885	0.711865	0.880457	0.0552921	11234	41865	aligned_start	convergent_end
Tb427_100013900	0.0895241	8.73206	6.10421	0.0190392	0.149999	0.823911	13201	39898	aligned_start	convergent_end
Tb427_100014000	0.0724439	4.09227	0.927855	0.342692	0.634542	0.19754	19637	33462	aligned_start	convergent_end
Tb427_100014100	0.0514962	7.10584	2.0191	0.165067	0.446497	0.350182	20682	32417	aligned_start	convergent_end
Tb427_100014200	0.0640851	5.90996	2.35769	0.134561	0.406097	0.39137	24021	29078	aligned_start	convergent_end
Tb427_100014300	0.0462916	5.15067	1.07676	0.307254	0.602856	0.219787	25941	27158	aligned_start	convergent_end
Tb427_100014400	0.0504755	6.06596	1.33112	0.257208	0.554755	0.255899	27393	25706	aligned_start	convergent_end
Tb427_100014500	-0.0289651	6.35705	0.570685	0.455549	0.720799	0.142186	31432	21667	aligned_start	convergent_end
Tb427_100014600	-0.0682993	8.3355	2.05225	0.161743	0.442655	0.353934	38352	14747	aligned_start	convergent_end
Tb427_100014700	-0.0297828	7.4212	0.182626	0.672007	0.857657	0.0666864	39382	13717	aligned_start	convergent_end
Tb427_100014800	0.0207982	7.42602	0.068608	0.795064	0.918733	0.0368107	40195	12904	aligned_start	convergent_end
Tb427_100014900	8.18792e-05	5.29724	2.79415e-06	0.998677	1	0	41384	11715	aligned_start	convergent_end
Tb427_100015000	-0.0928573	8.12416	6.52714	0.0156178	0.133871	0.873314	43232	9867	aligned_start	convergent_end
Tb427_100015100	-0.229147	6.59863	29.2287	6.21241e-06	0.000959877	3.01778	46368	6731	aligned_start	convergent_end
Tb427_100015200	-0.229579	8.34421	56.2612	1.60423e-08	6.0854e-06	5.21571	48379	4720	aligned_start	convergent_end
Tb427_100015300	-0.117816	7.57996	9.37783	0.00444528	0.0668554	1.17486	50095	3004	aligned_start	convergent_end
Tb427_100015400	-0.111261	6.57677	9.19065	0.00480973	0.069829	1.15596	117847	3252	divergent_start	convergent_end
Tb427_100015500	0.0530916	4.7355	0.815275	0.373357	0.660808	0.179925	116537	4562	divergent_start	convergent_end
Tb427_100015600	-0.0397031	5.35534	0.547068	0.464946	0.726465	0.138786	115264	5835	divergent_start	convergent_end
Tb427_100015700	-0.0543598	6.02551	1.74036	0.196517	0.484159	0.315012	113176	7923	divergent_start	convergent_end
Tb427_100015800	-0.042509	6.54051	0.76005	0.38985	0.674467	0.171039	109189	11910	divergent_start	convergent_end
Tb427_100015900	0.0088111	4.81312	0.0270245	0.870464	0.955394	0.0198176	108180	12919	divergent_start	convergent_end
Tb427_100016000	0.34434	0.516531	2.3968	0.131484	0.401684	0.396115	107497	13602	divergent_start	convergent_end
Tb427_100016100	-0.0211314	4.94213	0.247742	0.622096	0.827033	0.0824769	105561	15538	divergent_start	convergent_end
Tb427_100016200	0.0411624	6.56399	1.60588	0.214278	0.507178	0.294839	102464	18635	divergent_start	convergent_end
Tb427_100016300:pseudogene	-0.0561673	6.12	3.09773	0.0880227	0.324407	0.488909	99849	21250	divergent_start	convergent_end
Tb427_100016400	-0.0338628	5.87399	0.793325	0.379789	0.666861	0.175965	97678	23421	divergent_start	convergent_end
Tb427_100016500	-0.109135	5.70671	8.26203	0.00716191	0.0874282	1.05835	95542	25557	divergent_start	convergent_end
Tb427_100016600:pseudogene	0.051483	6.36051	1.68797	0.203213	0.492663	0.30745	92495	28604	divergent_start	convergent_end
Tb427_100016700	0.00517849	5.13844	0.00925857	0.923949	0.973841	0.0115119	90918	30181	divergent_start	convergent_end
Tb427_100016800	-0.0286095	6.6513	0.67609	0.417062	0.695325	0.157812	86836	34263	divergent_start	convergent_end
Tb427_100016900	-0.114039	6.37793	3.66744	0.0645208	0.27871	0.554847	84652	36447	divergent_start	convergent_end
Tb427_100017000	-0.0805415	5.39271	1.71174	0.200142	0.488285	0.311327	82814	38285	divergent_start	convergent_end
Tb427_100017100	-0.10935	5.05816	4.54876	0.0407651	0.221494	0.654638	81686	39413	divergent_start	convergent_end
Tb427_100017200:pseudogene	-0.0627089	7.63328	2.00666	0.166336	0.447884	0.348834	78875	42224	divergent_start	convergent_end
Tb427_100017300	-0.00577776	5.74154	0.0207882	0.886268	0.959124	0.0181251	77090	44009	divergent_start	convergent_end
Tb427_100017400	-0.0114751	4.90065	0.0354146	0.851926	0.949818	0.0223598	75693	45406	divergent_start	convergent_end
Tb427_100017500	-0.0448397	7.72338	1.64412	0.209034	0.500684	0.300437	63533	57566	divergent_start	convergent_end
Tb427_100017600	0.0479874	6.69363	1.68746	0.20328	0.492663	0.30745	59737	61362	divergent_start	convergent_end
Tb427_100017700	-0.0868242	5.82319	1.39112	0.246968	0.543851	0.26452	58254	62845	divergent_start	convergent_end
Tb427_100017800	-0.10804	4.16643	0.995177	0.326014	0.620408	0.207322	56671	64428	divergent_start	convergent_end
Tb427_100017900	-0.0215747	7.62908	0.211172	0.648978	0.844984	0.0731516	49196	71903	divergent_start	convergent_end
Tb427_100018000	-0.00393581	7.91427	0.00879268	0.925881	0.974802	0.0110836	45802	75297	divergent_start	convergent_end
Tb427_100018100	-0.0738885	8.3781	3.33944	0.0770394	0.30514	0.515501	36423	84676	divergent_start	convergent_end
Tb427_100018200	0.105901	4.9726	2.82686	0.102501	0.350991	0.454704	34212	86887	divergent_start	convergent_end
Tb427_100018300	0.058699	5.63756	2.00022	0.166997	0.448919	0.347832	31241	89858	divergent_start	convergent_end
Tb427_100018400	0.131801	4.99697	6.42619	0.0163689	0.137081	0.863023	25419	95680	divergent_start	convergent_end
Tb427_100018500	-0.0238205	6.5408	0.274993	0.60364	0.817464	0.0875312	22349	98750	divergent_start	convergent_end
Tb427_100018600	0.0195541	7.21113	0.158657	0.693059	0.870474	0.060244	19004	102095	divergent_start	convergent_end
Tb427_100018700	0.143399	3.88252	2.97844	0.0940909	0.336128	0.473495	17123	103976	divergent_start	convergent_end
Tb427_100018800	0.177456	2.11961	2.29765	0.139452	0.413873	0.383133	16406	104693	divergent_start	convergent_end
Tb427_100018900	0.02333	5.60356	0.148777	0.702277	0.875634	0.0576776	14952	106147	divergent_start	convergent_end
Tb427_100019000	-0.114742	4.45319	4.07214	0.0521032	0.250066	0.601945	13488	107611	divergent_start	convergent_end
Tb427_100019100	0.0925011	4.34437	0.955242	0.335769	0.628785	0.201498	12040	109059	divergent_start	convergent_end
Tb427_100019200	0.955754	-0.931953	5.4801	0.0256718	0.173306	0.761187	11519	109580	divergent_start	convergent_end
Tb427_100019300	-0.030229	6.18412	0.409052	0.527034	0.769665	0.113698	8213	112886	divergent_start	convergent_end
Tb427_100019400	-0.0349783	6.93573	1.09984	0.30221	0.599271	0.222376	5504	115595	divergent_start	convergent_end
Tb427_100019500	0.117889	1.87741	0.70313	0.407996	0.687908	0.16247	3868	117231	divergent_start	convergent_end
Tb427_100019600	-0.0754414	2.7511	0.684632	0.414165	0.692626	0.159501	3223	117876	divergent_start	convergent_end
Tb427_100019700	0.0545958	4.54538	0.616615	0.438122	0.710232	0.1486	2142	118957	divergent_start	convergent_end
Tb427_100019800	0.444388	-0.491079	1.37205	0.250165	0.547711	0.261449	1531	119568	divergent_start	convergent_end
Tb427_100019900	0.448523	0.200382	2.50973	0.123045	0.388497	0.410613	2078	14571	divergent_start	convergent_end
Tb427_100020000	-0.0435446	4.77951	0.449567	0.507384	0.756753	0.121046	3322	13327	divergent_start	convergent_end
Tb427_100020100	0.00365963	4.76872	0.00491789	0.944531	0.98228	0.00776475	4723	11926	divergent_start	convergent_end
Tb427_100020200	0.0485141	5.34034	0.810501	0.374742	0.661635	0.179382	5880	10769	divergent_start	convergent_end
Tb427_100020300	0.0321428	6.2927	0.456025	0.504371	0.754567	0.122302	7844	8805	divergent_start	convergent_end
Tb427_100020400	-0.0370911	5.75815	0.594984	0.446195	0.714497	0.145999	9611	7038	divergent_start	convergent_end
Tb427_100020500	0.0233044	5.42796	0.273694	0.604493	0.818186	0.0871478	11754	4895	divergent_start	convergent_end
Tb427_100020600	0.125971	4.99918	7.13001	0.0118433	0.115817	0.936228	13064	3585	divergent_start	convergent_end
Tb427_100020700	-0.109669	4.29222	2.70593	0.109831	0.365333	0.437312	14532	2117	divergent_start	convergent_end
Tb427_100020800:pseudogene	1.32413	0.0939947	10.9906	0.00229689	0.046127	1.33604	15973	676	divergent_start	convergent_end
Tb427_100020900	-0.0383447	4.41022	0.201375	0.656658	0.849392	0.0708918	7056	1293	divergent_start	convergent_end
Tb427_100021000	0.245995	0.205099	1.09254	0.303792	0.600962	0.221153	6502	1847	divergent_start	convergent_end
Tb427_100021200	-0.074892	4.93109	1.48759	0.231563	0.52786	0.277482	1047	163652	divergent_start	convergent_end
Tb427_100021300	0.178916	2.40434	3.44697	0.0726571	0.297067	0.527145	2328	162371	divergent_start	convergent_end
Tb427_100021400	-0.0738292	4.02509	1.23684	0.274422	0.572313	0.242366	2893	161806	divergent_start	convergent_end
Tb427_100021500	0.0479857	4.58723	0.404476	0.529339	0.770538	0.113206	5180	159519	divergent_start	convergent_end
Tb427_100021600	0.0123075	5.71401	0.0580497	0.811153	0.927303	0.0327785	6050	158649	divergent_start	convergent_end
Tb427_100021700	-0.0492326	6.15937	1.11485	0.298989	0.595321	0.225249	7665	157034	divergent_start	convergent_end
Tb427_100021800	0.0795387	5.52132	2.84941	0.101197	0.349478	0.45658	9313	155386	divergent_start	convergent_end
Tb427_100021900	0.19342	3.57946	6.98448	0.0126537	0.121234	0.916374	12051	152648	divergent_start	convergent_end
Tb427_100022000	0.0371769	4.00823	0.268646	0.607831	0.820259	0.086049	12973	151726	divergent_start	convergent_end
Tb427_100022100	0.0771257	7.72303	4.46136	0.042621	0.226555	0.644826	14075	150624	divergent_start	convergent_end
Tb427_100022200	0.113768	5.83432	6.73066	0.0142149	0.128498	0.891102	19405	145294	divergent_start	convergent_end
Tb427_100022300	0.0422317	6.84064	1.38499	0.247991	0.545281	0.263379	23550	141149	divergent_start	convergent_end
Tb427_100022500	0.0040862	5.96989	0.00738484	0.932057	0.97688	0.0101588	29499	135200	divergent_start	convergent_end
Tb427_100022600	0.040129	4.37766	0.435442	0.514084	0.762196	0.117934	32356	132343	divergent_start	convergent_end
Tb427_100022700	0.0269894	5.87975	0.369483	0.547605	0.781839	0.106883	33753	130946	divergent_start	convergent_end
Tb427_100022800	-0.0633071	6.12543	2.4814	0.125102	0.392198	0.406495	36226	128473	divergent_start	convergent_end
Tb427_100022900	0.0152857	7.42699	0.155763	0.695724	0.871869	0.0595488	38851	125848	divergent_start	convergent_end
Tb427_100023000	0.107576	6.63409	7.94207	0.00823906	0.0949489	1.02251	44298	120401	divergent_start	convergent_end
Tb427_100023100	0.14299	7.02339	16.6305	0.000283749	0.0136171	1.86592	46808	117891	divergent_start	convergent_end
Tb427_100023200	-0.0193724	5.81177	0.193111	0.663313	0.853259	0.0689191	49746	114953	divergent_start	convergent_end
Tb427_100023300	0.102908	3.77944	2.05644	0.161329	0.442655	0.353934	51622	113077	divergent_start	convergent_end
Tb427_100023400	0.132888	7.04484	16.1673	0.00033325	0.0148625	1.82791	52467	112232	divergent_start	convergent_end
Tb427_100023500:pseudogene	-0.0418069	6.45129	1.012	0.322021	0.616589	0.210004	55442	109257	divergent_start	convergent_end
Tb427_100023600	0.403963	10.095	12.7569	0.00115384	0.0312704	1.50487	57489	107210	divergent_start	convergent_end
Tb427_100023700:pseudogene	0.196313	8.64801	13.8678	0.00076086	0.0245054	1.61074	60537	104162	divergent_start	convergent_end
Tb427_100023800	-0.0521815	6.05578	1.71139	0.200186	0.488285	0.311327	62467	102232	divergent_start	convergent_end
Tb427_100023900	-0.0489318	6.50104	1.83238	0.185394	0.471754	0.326284	64952	99747	divergent_start	convergent_end
Tb427_100024000	-0.0515893	5.33321	1.17196	0.287142	0.583978	0.233604	68688	96011	divergent_start	convergent_end
Tb427_100024100	-0.0572103	6.39331	2.92733	0.0968351	0.340937	0.467326	70361	94338	divergent_start	convergent_end
Tb427_100024200	-0.161954	3.80103	3.04796	0.090499	0.32901	0.482791	73597	91102	divergent_start	convergent_end
Tb427_100024300	-0.332378	5.2905	16.6353	0.000283282	0.0136171	1.86592	74850	89849	divergent_start	convergent_end
Tb427_100024400	0.00367426	9.85118	0.00613839	0.938042	0.978952	0.00923878	75762	88937	divergent_start	convergent_end
Tb427_100024500	-0.0454901	9.84784	0.789098	0.381046	0.66758	0.175497	77938	86761	divergent_start	convergent_end
Tb427_100024600	-0.042305	9.84981	0.528386	0.472606	0.731514	0.135777	80114	84585	divergent_start	convergent_end
Tb427_100024700	0.0447673	9.84902	0.564917	0.457815	0.721709	0.141638	82290	82409	divergent_start	convergent_end
Tb427_100024800	-0.0462168	9.84937	0.749306	0.393183	0.677258	0.169246	84466	80233	divergent_start	convergent_end
Tb427_100024900	-0.00514788	9.8527	0.00986498	0.921506	0.972395	0.0121574	86642	78057	divergent_start	convergent_end
Tb427_100025000	-0.0329561	9.84949	0.290098	0.59391	0.811801	0.0905502	88818	75881	divergent_start	convergent_end
Tb427_100025100	-0.0105281	9.85077	0.0399396	0.842872	0.945013	0.0245623	91001	73698	divergent_start	convergent_end
Tb427_100025200	-0.000993273	9.84791	0.000504094	0.982228	0.996758	0.00141014	93177	71522	divergent_start	convergent_end
Tb427_100025300	-0.00124695	9.85079	0.000534168	0.981705	0.996645	0.00145934	95353	69346	divergent_start	convergent_end
Tb427_100025400	-0.0988457	3.47455	2.05025	0.161942	0.442655	0.353934	97257	67442	divergent_start	convergent_end
Tb427_100025500	-0.14107	6.55336	13.855	0.000764461	0.0245442	1.61005	98206	66493	divergent_start	convergent_end
Tb427_100025600:pseudogene	-0.0956816	5.58352	3.19546	0.0833817	0.316412	0.499748	101121	63578	divergent_start	convergent_end
Tb427_100025700	-0.0985804	3.84628	1.75054	0.195248	0.483352	0.315736	103185	61514	divergent_start	convergent_end
Tb427_100025800	0.0867686	4.86354	1.50761	0.228519	0.52501	0.279832	104670	60029	divergent_start	convergent_end
Tb427_100025900	-0.561426	-1.33196	1.68218	0.203971	0.493986	0.306285	105828	58871	divergent_start	convergent_end
Tb427_100026000	0.00841621	5.26927	0.0296393	0.864403	0.953907	0.0204939	106230	58469	divergent_start	convergent_end
Tb427_100026100	0.00718286	6.60778	0.0199681	0.888518	0.95974	0.0178466	108241	56458	divergent_start	convergent_end
Tb427_100026200	-0.0271147	5.36018	0.320162	0.575483	0.800611	0.0965784	111635	53064	divergent_start	convergent_end
Tb427_100026300	-0.0270521	5.33073	0.426442	0.518436	0.764113	0.116843	113713	50986	divergent_start	convergent_end
Tb427_100026400	-0.020687	6.17847	0.14598	0.704949	0.87754	0.0567333	117337	47362	divergent_start	convergent_end
Tb427_100026500	0.0026722	6.13771	0.00252989	0.9602	0.989118	0.00475205	121858	42841	divergent_start	convergent_end
Tb427_100026600	0.0207879	8.47282	0.281461	0.599433	0.814645	0.0890316	124221	40478	divergent_start	convergent_end
Tb427_100026700	0.0335973	5.342	0.326284	0.571872	0.798541	0.0977029	127969	36730	divergent_start	convergent_end
Tb427_100026800	-0.0642208	6.39627	3.89302	0.0572362	0.262758	0.580444	130657	34042	divergent_start	convergent_end
Tb427_100026900	0.00946231	7.28079	0.0916529	0.764059	0.904576	0.0435549	133779	30920	divergent_start	convergent_end
Tb427_100027000	-0.118057	5.39703	2.8349	0.102034	0.350266	0.455602	138161	26538	divergent_start	convergent_end
Tb427_100027100	0.0699577	6.3518	2.64516	0.11374	0.373094	0.428182	140468	24231	divergent_start	convergent_end
Tb427_100027200	0.0954325	4.24072	2.15323	0.152096	0.430949	0.365574	142920	21779	divergent_start	convergent_end
Tb427_100027300	-0.123419	5.33771	6.55368	0.0154266	0.13322	0.87543	143848	20851	divergent_start	convergent_end
Tb427_100027400	-0.0340189	5.40622	0.511907	0.479537	0.736787	0.132658	145720	18979	divergent_start	convergent_end
Tb427_100027500	-0.0599732	5.74223	0.764923	0.388353	0.673008	0.17198	147309	17390	divergent_start	convergent_end
Tb427_100027600	0.256481	1.10395	1.84166	0.184315	0.470528	0.327415	149471	15228	divergent_start	convergent_end
Tb427_100027700	0.0445156	5.33537	0.507713	0.481328	0.737772	0.132078	150799	13900	divergent_start	convergent_end
Tb427_100027800:pseudogene	0.16244	2.09862	1.44597	0.238057	0.53317	0.273135	151998	12701	divergent_start	convergent_end
Tb427_100027900	-0.17674	7.4454	14.0149	0.000720692	0.0242416	1.61544	153252	11447	divergent_start	convergent_end
Tb427_100028000	-0.034281	7.10819	0.980388	0.329581	0.623719	0.205011	155296	9403	divergent_start	convergent_end
Tb427_100028100	0.0887091	4.89966	3.1266	0.0866219	0.322377	0.491636	159567	5132	divergent_start	convergent_end
Tb427_100028200	-0.0426007	0.0188572	0.0236054	0.878864	0.957947	0.0186585	163322	1377	divergent_start	convergent_end
Tb427_100028300	-0.355623	1.63064	4.38743	0.0442638	0.232368	0.633824	16979	1170	divergent_start	convergent_end
Tb427_100028400	-0.0377141	7.40857	0.473421	0.496408	0.747955	0.126124	14455	3694	divergent_start	convergent_end
Tb427_100028500	-0.0920973	2.65626	0.732092	0.39861	0.680767	0.167001	12246	5903	divergent_start	convergent_end
Tb427_100028600	0.0611185	6.40841	2.04806	0.162159	0.443007	0.35359	8348	9801	divergent_start	convergent_end
Tb427_100028700	0.289057	6.77503	5.27439	0.0283819	0.182823	0.73797	5161	12988	divergent_start	convergent_end
Tb427_100028800	0.70734	0.165328	7.9827	0.00809306	0.0938722	1.02746	1045	17104	divergent_start	convergent_end
Tb427_100028900	-0.110767	5.97216	5.3596	0.027223	0.178615	0.748082	951	188798	divergent_start	aligned_end
Tb427_100029000	0.111885	6.78683	1.40373	0.244883	0.542091	0.265928	3835	185914	divergent_start	aligned_end
Tb427_100029100	-0.00847886	6.27095	0.0580686	0.811123	0.927303	0.0327785	6624	183125	divergent_start	aligned_end
Tb427_100029200	0.034469	6.8715	1.13359	0.295032	0.590757	0.228591	11251	178498	divergent_start	aligned_end
Tb427_100029300	0.0354795	4.96063	0.3792	0.542417	0.778617	0.108676	14511	175238	divergent_start	aligned_end
Tb427_100029400	0.0701621	6.14116	2.42175	0.129562	0.399215	0.398794	16503	173246	divergent_start	aligned_end
Tb427_100029500	0.0730547	6.37908	3.60729	0.0666344	0.283258	0.547817	18312	171437	divergent_start	aligned_end
Tb427_100029600	0.0369281	5.96337	0.515978	0.477809	0.735346	0.133509	20982	168767	divergent_start	aligned_end
Tb427_100029700	-0.0577122	4.73933	0.765176	0.388275	0.673008	0.17198	23676	166073	divergent_start	aligned_end
Tb427_100029800	-0.000709832	4.30071	0.000115113	0.991507	0.999268	0.000317824	24640	165109	divergent_start	aligned_end
Tb427_100029900	0.00378056	5.18864	0.00744946	0.931761	0.97688	0.0101588	26154	163595	divergent_start	aligned_end
Tb427_100030000	-0.0241853	6.82031	0.411928	0.525594	0.768539	0.114334	27781	161968	divergent_start	aligned_end
Tb427_100030100	0.046312	4.01413	0.359059	0.553276	0.785291	0.10497	31666	158083	divergent_start	aligned_end
Tb427_100030200	0.095731	5.08886	4.09075	0.0516	0.248335	0.604962	32865	156884	divergent_start	aligned_end
Tb427_100030300:pseudogene	-0.0384459	6.83905	0.867263	0.358734	0.647532	0.188739	34484	155265	divergent_start	aligned_end
Tb427_100030400	0.000519259	4.8843	9.69631e-05	0.992205	0.999426	0.000249392	38369	151380	divergent_start	aligned_end
Tb427_100030500	-0.0108395	5.63133	0.0410617	0.84071	0.943519	0.0252493	39537	150212	divergent_start	aligned_end
Tb427_100030600	0.0301116	5.6589	0.53244	0.470926	0.730357	0.136465	42356	147393	divergent_start	aligned_end
Tb427_100030700	0.0478162	6.31917	1.37945	0.24892	0.546503	0.262408	44681	145068	divergent_start	aligned_end
Tb427_100030800	-0.0503174	5.00149	0.641929	0.428962	0.704188	0.152311	47627	142122	divergent_start	aligned_end
Tb427_100030900	0.0110669	4.70195	0.0302008	0.863137	0.953127	0.0208492	49421	140328	divergent_start	aligned_end
Tb427_100031000	0.0133933	8.15395	0.136448	0.714287	0.880873	0.0550867	50858	138891	divergent_start	aligned_end
Tb427_100031100	-0.0126278	6.84509	0.101458	0.752171	0.899444	0.046026	54040	135709	divergent_start	aligned_end
Tb427_100031200	0.00258243	4.16099	0.00131103	0.971343	0.9934	0.00287565	58697	131052	divergent_start	aligned_end
Tb427_100031300	0.14124	3.37074	3.02684	0.0915731	0.331293	0.479787	60206	129543	divergent_start	aligned_end
Tb427_100031400	-0.0219398	6.82633	0.34248	0.562533	0.792389	0.101061	61023	128726	divergent_start	aligned_end
Tb427_100031500	-0.0553295	6.06713	1.7304	0.197769	0.485118	0.314153	63207	126542	divergent_start	aligned_end
Tb427_100031600	-0.10923	6.43698	6.54633	0.0154793	0.13345	0.874681	65587	124162	divergent_start	aligned_end
Tb427_100031700	-0.0731403	6.11051	2.89643	0.0985389	0.343755	0.463751	68571	121178	divergent_start	aligned_end
Tb427_100031800	-0.125095	6.44789	6.12957	0.0188126	0.149805	0.824475	70760	118989	divergent_start	aligned_end
Tb427_100031900	-0.149885	5.72826	9.39548	0.0044125	0.06646	1.17744	73766	115983	divergent_start	aligned_end
Tb427_100032000	-0.015967	7.16765	0.245232	0.623859	0.82761	0.0821741	75713	114036	divergent_start	aligned_end
Tb427_100032100	-0.0589768	6.89299	1.62202	0.212045	0.505415	0.296352	78254	111495	divergent_start	aligned_end
Tb427_100032200	-0.0960664	7.05813	14.2325	0.000665356	0.0231788	1.63491	80618	109131	divergent_start	aligned_end
Tb427_100032300	-0.10184	6.81856	6.59674	0.0151218	0.131698	0.88042	85999	103750	divergent_start	aligned_end
Tb427_100032400	-0.119023	4.34912	4.44822	0.0429081	0.227466	0.643083	89866	99883	divergent_start	aligned_end
Tb427_100032500	-0.039069	6.15532	0.682714	0.414813	0.693164	0.159164	90642	99107	divergent_start	aligned_end
Tb427_100032600	0.0352219	4.73558	0.422715	0.520257	0.765366	0.116131	92639	97110	divergent_start	aligned_end
Tb427_100032700	0.141193	2.46982	1.72688	0.198215	0.485557	0.31376	94701	95048	divergent_start	aligned_end
Tb427_100032800	-0.122005	5.79306	2.56623	0.11906	0.381479	0.41853	95629	94120	divergent_start	aligned_end
Tb427_100032900	0.0224197	5.77797	0.186977	0.668364	0.855625	0.0677163	96536	93213	divergent_start	aligned_end
Tb427_100033000	-0.0381386	6.1979	1.10801	0.30045	0.597054	0.223987	98839	90910	divergent_start	aligned_end
Tb427_100033100:pseudogene	0.0315209	6.19966	0.479188	0.493817	0.746409	0.127023	102325	87424	divergent_start	aligned_end
Tb427_100033200	-0.0307534	8.64162	1.01694	0.32086	0.614892	0.211201	106633	83116	divergent_start	aligned_end
Tb427_100033300	0.116594	9.58332	5.26434	0.0285221	0.1831	0.737311	115857	73892	divergent_start	aligned_end
Tb427_100033400	0.0756483	9.58442	2.16644	0.150885	0.429382	0.367156	118180	71569	divergent_start	aligned_end
Tb427_100033500	0.0806161	9.5821	2.48775	0.124637	0.391539	0.407225	120503	69246	divergent_start	aligned_end
Tb427_100033600	0.0298511	7.16504	0.705754	0.407132	0.687639	0.16264	122863	66886	divergent_start	aligned_end
Tb427_100033700	-0.00199551	5.67055	0.000870458	0.976647	0.994809	0.00226017	128177	61572	divergent_start	aligned_end
Tb427_100033800	-0.043988	6.5901	2.19856	0.147987	0.427074	0.369497	130710	59039	divergent_start	aligned_end
Tb427_100033900	-0.0478606	6.77288	1.07866	0.306833	0.602705	0.219895	135284	54465	divergent_start	aligned_end
Tb427_100034000	-0.0733328	5.82291	3.64204	0.065404	0.280985	0.551317	139768	49981	divergent_start	aligned_end
Tb427_100034100	-0.0267472	7.87578	0.901874	0.349445	0.640482	0.193493	141210	48539	divergent_start	aligned_end
Tb427_100034200	-0.080448	6.53977	6.52951	0.0156006	0.133871	0.873314	147046	42703	divergent_start	aligned_end
Tb427_100034300	0.0812613	2.5403	0.333883	0.567453	0.795996	0.0990892	150310	39439	divergent_start	aligned_end
Tb427_100034400	-0.0565542	5.29064	1.44356	0.23844	0.53356	0.272817	152446	37303	divergent_start	aligned_end
Tb427_100034500	-0.118888	7.10594	11.5355	0.0018506	0.0401587	1.39622	153822	35927	divergent_start	aligned_end
Tb427_100034600	-0.0421896	6.66463	1.90041	0.177658	0.462024	0.335335	157194	32555	divergent_start	aligned_end
Tb427_100034700	0.00339588	7.63926	0.00946164	0.923122	0.973298	0.0117542	160511	29238	divergent_start	aligned_end
Tb427_100034800	-0.0541513	6.59487	1.61888	0.212477	0.505913	0.295924	164545	25204	divergent_start	aligned_end
Tb427_100034900	-0.0861887	5.57177	4.82782	0.0354111	0.206186	0.685742	168688	21061	divergent_start	aligned_end
Tb427_100035000	-0.119795	7.12727	12.4891	0.00127804	0.0324674	1.48855	170064	19685	divergent_start	aligned_end
Tb427_100035100	-0.0839238	6.64708	4.70076	0.0377461	0.212867	0.671891	173436	16313	divergent_start	aligned_end
Tb427_100035200	-0.0103365	7.54912	0.0995208	0.754467	0.899892	0.0458095	176755	12994	divergent_start	aligned_end
Tb427_100035300	-0.0887987	5.9999	3.06495	0.0896447	0.327556	0.484714	180788	8961	divergent_start	aligned_end
Tb427_100035400	-0.0647093	5.39972	2.39381	0.131716	0.401732	0.396064	184930	4819	divergent_start	aligned_end
Tb427_100035500	0.321033	3.7649	13.239	0.000961625	0.0281399	1.55068	186256	3493	divergent_start	aligned_end
Tb427_100035600	0.122905	-0.3619	0.120081	0.731231	0.888722	0.0512338	188866	883	divergent_start	aligned_end
Tb427_100035700	0.788667	0.0904318	7.67654	0.00926612	0.100371	0.99839	2302	138097	aligned_start	convergent_end
Tb427_100035800	0.081623	4.40531	1.52248	0.22629	0.522939	0.281549	3186	137213	aligned_start	convergent_end
Tb427_100035900	-0.0917104	5.8697	5.85801	0.021401	0.158948	0.798745	6726	133673	aligned_start	convergent_end
Tb427_100036000	-0.0153584	6.26278	0.184197	0.670686	0.857085	0.0669763	8094	132305	aligned_start	convergent_end
Tb427_100036100	-0.0648933	6.06306	1.69557	0.202225	0.491503	0.308474	11017	129382	aligned_start	convergent_end
Tb427_100036200	0.0170728	5.42408	0.121526	0.729683	0.888243	0.0514681	13845	126554	aligned_start	convergent_end
Tb427_100036300	0.0478818	4.59323	0.579532	0.452107	0.717969	0.143894	16201	124198	aligned_start	convergent_end
Tb427_100036400	0.128708	6.63156	5.75099	0.0225257	0.162465	0.789241	17520	122879	aligned_start	convergent_end
Tb427_100036500	0.0144306	5.84977	0.173673	0.679669	0.861851	0.0645679	20399	120000	aligned_start	convergent_end
Tb427_100036600	-0.0179022	4.60916	0.0848776	0.772686	0.908802	0.0415307	22933	117466	aligned_start	convergent_end
Tb427_100036700	0.165505	2.81426	2.37997	0.132798	0.403116	0.39457	23958	116441	aligned_start	convergent_end
Tb427_100036800	0.0593581	6.79347	2.70442	0.109926	0.365333	0.437312	24815	115584	aligned_start	convergent_end
Tb427_100036900	0.0894424	4.42707	1.50225	0.229329	0.525338	0.279561	27296	113103	aligned_start	convergent_end
Tb427_100037000	0.122479	6.08757	2.37341	0.133314	0.403966	0.393656	30181	110218	aligned_start	convergent_end
Tb427_100037100	-0.0213381	8.26791	0.117862	0.733626	0.889538	0.0508355	32231	108168	aligned_start	convergent_end
Tb427_100037200	-0.0694382	2.42656	0.406348	0.528394	0.770364	0.113304	35398	105001	aligned_start	convergent_end
Tb427_100037300	-0.0356181	6.14967	0.732689	0.39842	0.680767	0.167001	38491	101908	aligned_start	convergent_end
Tb427_100037400	-0.0266674	4.84386	0.369599	0.547542	0.781839	0.106883	40823	99576	aligned_start	convergent_end
Tb427_100037500	0.0781091	7.30711	5.18463	0.0296613	0.186489	0.729346	42333	98066	aligned_start	convergent_end
Tb427_100037600	0.335733	1.92028	6.06634	0.0193832	0.150968	0.821116	47206	93193	aligned_start	convergent_end
Tb427_100037700	-0.0482287	5.55895	0.486381	0.490616	0.744097	0.12837	48366	92033	aligned_start	convergent_end
Tb427_100037800	0.107329	4.13383	2.74901	0.107152	0.360208	0.443446	49050	91349	aligned_start	convergent_end
Tb427_100037900	0.0785501	5.09483	2.90937	0.0978215	0.342604	0.465208	50338	90061	aligned_start	convergent_end
Tb427_100038000	0.123184	6.49283	6.63637	0.014847	0.130527	0.884301	53018	87381	aligned_start	convergent_end
Tb427_100038100	0.029844	5.70911	0.322612	0.574033	0.799679	0.0970841	56668	83731	aligned_start	convergent_end
Tb427_100038200	-0.00381955	5.56984	0.00342222	0.953717	0.986165	0.00605027	58690	81709	aligned_start	convergent_end
Tb427_100038300	0.0548217	5.88326	1.46046	0.235771	0.53083	0.275044	60345	80054	aligned_start	convergent_end
Tb427_100038400	-0.0443971	6.96565	0.506515	0.481842	0.737946	0.131975	65739	74660	aligned_start	convergent_end
Tb427_100038500	0.150307	6.68556	10.2888	0.00304935	0.0534785	1.27182	69727	70672	aligned_start	convergent_end
Tb427_100038600	0.0393478	5.65594	0.54894	0.46419	0.726159	0.138968	73929	66470	aligned_start	convergent_end
Tb427_100038700	-0.0638074	5.76527	1.42176	0.24194	0.538684	0.268666	74552	65847	aligned_start	convergent_end
Tb427_100038800	-0.0709202	7.01566	4.37046	0.0446508	0.232664	0.63327	75303	65096	aligned_start	convergent_end
Tb427_100038900	0.112368	3.00324	0.920752	0.34452	0.635792	0.196685	81162	59237	aligned_start	convergent_end
Tb427_100039100:pseudogene	-0.0747876	-1.7229	0.0144334	0.905129	0.966062	0.014995	85036	55363	aligned_start	convergent_end
Tb427_100039200	0.00683521	5.95222	0.0305887	0.86227	0.952698	0.0210448	89148	51251	aligned_start	convergent_end
Tb427_100039300	-0.0933558	6.50744	6.34998	0.0169619	0.14112	0.85041	92133	48266	aligned_start	convergent_end
Tb427_100039400	-0.0260894	6.09607	0.380972	0.54148	0.778087	0.108972	95150	45249	aligned_start	convergent_end
Tb427_100039500	-0.0567821	6.48356	2.21091	0.146891	0.425349	0.371254	98038	42361	aligned_start	convergent_end
Tb427_100039600	-0.0833534	7.02909	4.72373	0.0373117	0.212406	0.672832	100607	39792	aligned_start	convergent_end
Tb427_100039700	-0.069343	7.05348	4.92919	0.0336621	0.200097	0.698759	104206	36193	aligned_start	convergent_end
Tb427_100039800	-0.045251	6.19944	1.50601	0.22876	0.525132	0.279731	110885	29514	aligned_start	convergent_end
Tb427_100039900	-0.0290375	4.49956	0.192795	0.663571	0.853259	0.0689191	113738	26661	aligned_start	convergent_end
Tb427_100040000	-0.0967369	5.52363	1.53679	0.224171	0.520569	0.283522	116224	24175	aligned_start	convergent_end
Tb427_100040100	-0.0652484	6.24212	3.88366	0.0575195	0.263115	0.579854	118863	21536	aligned_start	convergent_end
Tb427_100040200	-0.0357976	6.44616	0.846156	0.364571	0.652215	0.185609	122825	17574	aligned_start	convergent_end
Tb427_100040300	-0.0961019	6.59354	5.76632	0.0223607	0.161508	0.791806	125387	15012	aligned_start	convergent_end
Tb427_100040400	-0.112305	5.40311	2.47753	0.125386	0.392481	0.406181	128501	11898	aligned_start	convergent_end
Tb427_100040500	-0.00121888	5.86567	0.000795311	0.977678	0.995327	0.00203415	129741	10658	aligned_start	convergent_end
Tb427_100040600	0.0933907	4.27798	1.73487	0.197206	0.48506	0.314205	132292	8107	aligned_start	convergent_end
Tb427_100040700	-0.0924558	5.24085	2.76592	0.106122	0.358457	0.445563	135878	4521	aligned_start	convergent_end
Tb427_100040800	0.00480613	5.5592	0.00656472	0.935932	0.977916	0.00969841	137988	2411	aligned_start	convergent_end
Tb427_100040900	-0.0483589	3.6602	0.435637	0.51399	0.762196	0.117934	162761	1788	divergent_start	convergent_end
Tb427_100041000	-0.0380371	5.81543	0.567751	0.456699	0.72109	0.142011	159532	5017	divergent_start	convergent_end
Tb427_100041100	0.00864397	6.28493	0.0273467	0.869701	0.955394	0.0198176	155894	8655	divergent_start	convergent_end
Tb427_100041200	0.12897	7.29957	10.0584	0.00335091	0.0558414	1.25304	150053	14496	divergent_start	convergent_end
Tb427_100041300	-0.0216284	6.04899	0.145003	0.70589	0.877845	0.056582	147696	16853	divergent_start	convergent_end
Tb427_100041400	0.0197066	5.10034	0.175065	0.678462	0.860853	0.0650708	144773	19776	divergent_start	convergent_end
Tb427_100041500	-0.0547882	4.52905	0.692512	0.41152	0.690609	0.160768	142728	21821	divergent_start	convergent_end
Tb427_100041600	0.096434	4.92409	5.52155	0.0251608	0.171569	0.765561	139302	25247	divergent_start	convergent_end
Tb427_100041700	-0.00951317	6.28065	0.0387495	0.845199	0.946586	0.0238399	137379	27170	divergent_start	convergent_end
Tb427_100041800	-0.0342787	5.72304	0.499907	0.484692	0.740818	0.130289	135263	29286	divergent_start	convergent_end
Tb427_100041900	-0.0468478	6.32031	1.49644	0.230211	0.526183	0.278863	132743	31806	divergent_start	convergent_end
Tb427_100042000	-0.0276374	4.79621	0.270743	0.606439	0.819473	0.0864653	131014	33535	divergent_start	convergent_end
Tb427_100042100	0.181506	5.52109	10.7491	0.00253047	0.0484431	1.31477	127726	36823	divergent_start	convergent_end
Tb427_100042200	-0.125225	5.14792	6.12464	0.0188564	0.149805	0.824475	126390	38159	divergent_start	convergent_end
Tb427_100042300	-0.108174	5.763	6.67609	0.0145771	0.129925	0.886309	123649	40900	divergent_start	convergent_end
Tb427_100042400	0.0540384	6.27555	2.08528	0.15851	0.439002	0.357533	119063	45486	divergent_start	convergent_end
Tb427_100042500	-0.0566095	7.64017	2.4253	0.129292	0.398978	0.399051	106335	58214	divergent_start	convergent_end
Tb427_100042600	-0.0964736	6.79619	6.01499	0.0198605	0.152597	0.816455	102607	61942	divergent_start	convergent_end
Tb427_100042700	-0.0134713	6.04175	0.128	0.72288	0.88445	0.0533265	100344	64205	divergent_start	convergent_end
Tb427_100042800	-0.0426031	8.04571	1.91321	0.176246	0.460392	0.336872	93294	71255	divergent_start	convergent_end
Tb427_100042900	-0.219054	7.64388	3.04898	0.0904472	0.32901	0.482791	92414	72135	divergent_start	convergent_end
Tb427_100043000	-0.210094	8.38213	7.78608	0.00882658	0.0989079	1.00477	91812	72737	divergent_start	convergent_end
Tb427_100043100	-0.0582084	5.7419	1.07978	0.306587	0.602584	0.219982	89324	75225	divergent_start	convergent_end
Tb427_100043200	-0.00543891	4.26686	0.00477257	0.945356	0.98228	0.00776475	87616	76933	divergent_start	convergent_end
Tb427_100043300	-0.0757455	6.75325	4.93775	0.0335188	0.200023	0.69892	79653	84896	divergent_start	convergent_end
Tb427_100043400	-0.0734555	6.77548	3.93977	0.0558443	0.259493	0.585874	76862	87687	divergent_start	convergent_end
Tb427_100043500	-0.0332029	6.49682	0.720693	0.402265	0.684158	0.164844	73479	91070	divergent_start	convergent_end
Tb427_100043600	-0.0515893	6.27433	1.99917	0.167106	0.448976	0.347777	68933	95616	divergent_start	convergent_end
Tb427_100043700	-0.0284152	6.48406	0.417493	0.522828	0.767001	0.115204	65514	99035	divergent_start	convergent_end
Tb427_100043800	0.0464709	6.1116	1.14166	0.293349	0.589577	0.22946	61209	103340	divergent_start	convergent_end
Tb427_100043900	-0.0583939	8.96145	1.4642	0.235185	0.53083	0.275044	60182	104367	divergent_start	convergent_end
Tb427_100044000	-0.022674	8.94645	0.262029	0.612268	0.823487	0.0843435	59096	105453	divergent_start	convergent_end
Tb427_100044100	-0.0846504	5.76595	4.10815	0.0511342	0.24756	0.606319	57226	107323	divergent_start	convergent_end
Tb427_100044200	-0.143553	3.68889	1.84646	0.18376	0.469788	0.328098	55053	109496	divergent_start	convergent_end
Tb427_100044300	0.0177743	4.96186	0.128775	0.722079	0.88421	0.0534447	51737	112812	divergent_start	convergent_end
Tb427_100044400	-0.0352817	8.42029	0.810403	0.374771	0.661635	0.179382	46522	118027	divergent_start	convergent_end
Tb427_100044500	-0.00697187	5.38203	0.0201798	0.887933	0.959709	0.0178602	45078	119471	divergent_start	convergent_end
Tb427_100044600	0.00980107	6.66595	0.0722519	0.789823	0.915915	0.0381446	42522	122027	divergent_start	convergent_end
Tb427_100044700	-0.0260228	5.48474	0.200363	0.657464	0.849898	0.0706331	40652	123897	divergent_start	convergent_end
Tb427_100044800	0.0224348	6.06667	0.189065	0.666634	0.854446	0.0683154	39174	125375	divergent_start	convergent_end
Tb427_100044900	0.133759	5.38473	4.35382	0.0450338	0.233774	0.631204	33200	131349	divergent_start	convergent_end
Tb427_100045000	0.0323393	5.76999	0.452919	0.505816	0.755956	0.121504	31477	133072	divergent_start	convergent_end
Tb427_100045100	0.0112561	4.96959	0.0419581	0.839006	0.94258	0.0256817	30001	134548	divergent_start	convergent_end
Tb427_100045200	0.0959778	7.53293	9.78545	0.00375041	0.0593689	1.22644	25370	139179	divergent_start	convergent_end
Tb427_100045300	0.395638	-0.0620761	1.77152	0.192662	0.48081	0.318026	24501	140048	divergent_start	convergent_end
Tb427_100045400	-0.0626493	5.88839	2.73819	0.107818	0.361346	0.442077	21764	142785	divergent_start	convergent_end
Tb427_100045500:pseudogene	0.10159	6.90317	0.602934	0.443201	0.711727	0.147687	21014	143535	divergent_start	convergent_end
Tb427_100045600	0.0356601	7.37149	0.0597381	0.808481	0.925649	0.0335538	20359	144190	divergent_start	convergent_end
Tb427_100045700	0.151897	4.90144	6.65967	0.014688	0.130061	0.885853	17391	147158	divergent_start	convergent_end
Tb427_100045800	-0.0703569	-0.205475	0.0725913	0.789342	0.915798	0.0382002	16522	148027	divergent_start	convergent_end
Tb427_100045900	0.0851974	6.26244	3.31296	0.0781635	0.306988	0.512878	13539	151010	divergent_start	convergent_end
Tb427_100046000	0.0976387	7.7015	10.414	0.00289776	0.0521399	1.28283	5436	159113	divergent_start	convergent_end
Tb427_100046100	-0.0191313	6.91964	0.189971	0.665887	0.854203	0.068439	2597	161952	divergent_start	convergent_end
Tb427_100046300	0.053288	6.37769	0.972282	0.331558	0.625574	0.203722	1904	24445	divergent_start	convergent_end
Tb427_100046400	-0.0906116	4.93844	3.86969	0.0579453	0.263487	0.57924	4853	21496	divergent_start	convergent_end
Tb427_100046500	-0.0207884	4.71254	0.143441	0.707401	0.87861	0.0562036	6289	20060	divergent_start	convergent_end
Tb427_100046600	-0.0558237	5.24585	0.791963	0.380193	0.667154	0.175774	7495	18854	divergent_start	convergent_end
Tb427_100046700	0.0492626	3.8657	0.623182	0.435717	0.708688	0.149545	8582	17767	divergent_start	convergent_end
Tb427_100046800	0.0606231	4.2751	0.846173	0.364566	0.652215	0.185609	9213	17136	divergent_start	convergent_end
Tb427_100046900	0.0637536	7.20112	1.73186	0.197586	0.485118	0.314153	10038	16311	divergent_start	convergent_end
Tb427_100047000	-0.00727775	3.41886	0.00732521	0.932331	0.97688	0.0101588	11951	14398	divergent_start	convergent_end
Tb427_100047100	-0.0430725	3.79772	0.369593	0.547545	0.781839	0.106883	12908	13441	divergent_start	convergent_end
Tb427_100047200	0.225644	4.59907	11.5605	0.00183247	0.0400435	1.39747	14129	12220	divergent_start	convergent_end
Tb427_100047300	0.00752761	5.98181	0.0220461	0.882902	0.957983	0.0186424	15391	10958	divergent_start	convergent_end
Tb427_100047400	-0.0288512	6.07247	0.494616	0.486995	0.742122	0.129524	17679	8670	divergent_start	convergent_end
Tb427_100047500	0.0747939	6.10233	1.37045	0.250437	0.547955	0.261255	19013	7336	divergent_start	convergent_end
Tb427_100047600	-0.0108492	4.81545	0.030541	0.862377	0.952698	0.0210448	21900	4449	divergent_start	convergent_end
Tb427_100047700:pseudogene	0.378444	-0.318276	1.91881	0.175632	0.460346	0.336916	23962	2387	divergent_start	convergent_end
Tb427_100048000	0.090453	3.52007	0.622343	0.436023	0.708736	0.149516	101549	4700	divergent_start	convergent_end
Tb427_100048100:pseudogene	0.0867259	3.34571	0.763386	0.388824	0.673375	0.171743	100540	5709	divergent_start	convergent_end
Tb427_100048200	0.152917	2.4903	2.18816	0.148918	0.428072	0.368483	98787	7462	divergent_start	convergent_end
Tb427_100048300	-0.0821217	5.07422	1.03076	0.317647	0.61265	0.212787	94152	12097	divergent_start	convergent_end
Tb427_100048400	-0.114382	5.30636	3.9444	0.0557085	0.259313	0.586176	92435	13814	divergent_start	convergent_end
Tb427_100048500	0.0369796	6.44906	0.341115	0.563309	0.792936	0.100762	91198	15051	divergent_start	convergent_end
Tb427_100048600	-0.157098	5.18739	9.75287	0.00380141	0.0599908	1.22192	89977	16272	divergent_start	convergent_end
Tb427_100048700	-0.0778431	7.62441	3.89873	0.0570641	0.262582	0.580736	86352	19897	divergent_start	convergent_end
Tb427_100048800	-0.0246331	6.45658	0.437662	0.51302	0.761832	0.118141	84275	21974	divergent_start	convergent_end
Tb427_100048900	0.0156537	6.97695	0.260181	0.61352	0.824412	0.0838555	80946	25303	divergent_start	convergent_end
Tb427_100049000	-0.172923	5.68553	9.08324	0.00503326	0.0715981	1.1451	79572	26677	divergent_start	convergent_end
Tb427_100049100	0.0166323	6.28658	0.0733882	0.788217	0.915505	0.0383393	78039	28210	divergent_start	convergent_end
Tb427_100049200	-0.103241	6.14558	5.45043	0.0260446	0.1747	0.757706	76178	30071	divergent_start	convergent_end
Tb427_100049300	-0.05841	4.70934	0.449059	0.507622	0.756785	0.121027	74980	31269	divergent_start	convergent_end
Tb427_100049400	0.0247985	3.09819	0.0949199	0.760023	0.902511	0.0445475	74249	32000	divergent_start	convergent_end
Tb427_100049500	0.0234741	3.48197	0.161193	0.703152	0.87633	0.0573324	73536	32713	divergent_start	convergent_end
Tb427_100049600	-0.0662204	10.6875	1.98503	0.168569	0.450557	0.34625	70669	35580	divergent_start	convergent_end
Tb427_100049700	-0.0906343	10.6195	3.53897	0.0691293	0.288518	0.539827	67509	38740	divergent_start	convergent_end
Tb427_100049800	-0.080931	10.6882	3.65236	0.0650433	0.279787	0.553172	64349	41900	divergent_start	convergent_end
Tb427_100049900	0.0292571	5.69666	0.634886	0.43148	0.706801	0.150703	62877	43372	divergent_start	convergent_end
Tb427_100050000	-0.146464	4.15862	2.73964	0.107729	0.361283	0.442153	62052	44197	divergent_start	convergent_end
Tb427_100050100:pseudogene	-0.0253952	5.49913	0.24577	0.62348	0.82758	0.0821898	59582	46667	divergent_start	convergent_end
Tb427_100050200	0.0288066	5.03132	0.322432	0.574139	0.799719	0.0970625	58437	47812	divergent_start	convergent_end
Tb427_100050300	0.199816	2.833	5.25596	0.0286396	0.1831	0.737311	57804	48445	divergent_start	convergent_end
Tb427_100050400	0.0100375	4.3826	0.0233746	0.879453	0.957983	0.0186424	56611	49638	divergent_start	convergent_end
Tb427_100050500	-0.126436	7.75191	13.4812	0.000878296	0.0264574	1.57745	54779	51470	divergent_start	convergent_end
Tb427_100050600	-0.0505135	6.10387	2.22623	0.145544	0.423964	0.372671	52302	53947	divergent_start	convergent_end
Tb427_100050700	0.010788	3.69093	0.0224913	0.881735	0.957983	0.0186424	51409	54840	divergent_start	convergent_end
Tb427_100050800	0.019853	5.52616	0.251569	0.619429	0.826319	0.0828523	50148	56101	divergent_start	convergent_end
Tb427_100050900	-0.0514338	4.7959	0.587999	0.448852	0.716066	0.145047	48995	57254	divergent_start	convergent_end
Tb427_100051000	0.192348	3.28184	7.86875	0.00850974	0.0966636	1.01474	48098	58151	divergent_start	convergent_end
Tb427_100051100	-0.0339591	3.99914	0.245472	0.62369	0.82758	0.0821898	46986	59263	divergent_start	convergent_end
Tb427_100051200	0.000439377	6.1575	5.81774e-05	0.993962	0.999924	3.29532e-05	45834	60415	divergent_start	convergent_end
Tb427_100051300	0.0834351	5.02475	1.84575	0.183842	0.469788	0.328098	43671	62578	divergent_start	convergent_end
Tb427_100051400	0.00060097	5.08843	0.000233734	0.987898	0.998524	0.000641301	41889	64360	divergent_start	convergent_end
Tb427_100051500	0.30444	-0.0344395	1.17226	0.287082	0.583978	0.233604	41221	65028	divergent_start	convergent_end
Tb427_100051600	0.0395932	6.10446	0.409009	0.527056	0.769665	0.113698	37846	68403	divergent_start	convergent_end
Tb427_100051700	-0.0880307	6.21789	5.30282	0.0279893	0.18132	0.741555	36569	69680	divergent_start	convergent_end
Tb427_100051800	0.0217644	7.11914	0.355895	0.55502	0.786362	0.104377	34810	71439	divergent_start	convergent_end
Tb427_100051900	-0.0254808	7.06697	0.403238	0.529966	0.770702	0.113114	31775	74474	divergent_start	convergent_end
Tb427_100052000	0.111346	3.32219	1.52771	0.225513	0.521803	0.282493	31100	75149	divergent_start	convergent_end
Tb427_100052100:pseudogene	0.0469329	6.15193	1.23353	0.275053	0.573278	0.241635	27461	78788	divergent_start	convergent_end
Tb427_100052200	-0.0370638	2.96855	0.191683	0.664481	0.853259	0.0689191	26502	79747	divergent_start	convergent_end
Tb427_100052300	0.142722	5.64369	5.5125	0.0252714	0.172094	0.764234	25127	81122	divergent_start	convergent_end
Tb427_100052400	0.140413	4.72196	5.65919	0.023542	0.166092	0.779651	24247	82002	divergent_start	convergent_end
Tb427_100052500	0.0878528	5.09783	2.17616	0.150001	0.428249	0.368304	22872	83377	divergent_start	convergent_end
Tb427_100052600	-0.00607464	6.35696	0.0208756	0.886031	0.959071	0.0181494	21097	85152	divergent_start	convergent_end
Tb427_100052700	-0.01772	4.77579	0.0963479	0.758283	0.901747	0.0449151	19463	86786	divergent_start	convergent_end
Tb427_100052800	-0.0254297	5.70583	0.24134	0.626615	0.829264	0.0813073	17056	89193	divergent_start	convergent_end
Tb427_100052900	-0.0182366	5.27007	0.15092	0.700247	0.874306	0.0583364	15830	90419	divergent_start	convergent_end
Tb427_100053000	0.111283	5.88015	7.31032	0.0109162	0.110152	0.958009	13921	92328	divergent_start	convergent_end
Tb427_100053100	0.0774205	7.18527	2.91931	0.0972739	0.341542	0.466555	11718	94531	divergent_start	convergent_end
Tb427_100053200	-0.0107763	6.32678	0.053643	0.818326	0.930359	0.0313496	8761	97488	divergent_start	convergent_end
Tb427_100053300	-0.0842896	5.60657	2.2558	0.142984	0.42055	0.376183	6964	99285	divergent_start	convergent_end
Tb427_100053400	-0.101997	4.75923	2.34964	0.135205	0.407022	0.390382	5880	100369	divergent_start	convergent_end
Tb427_100053500:pseudogene	-0.0433959	7.36009	1.21401	0.278813	0.577123	0.238732	4076	102173	divergent_start	convergent_end
Tb427_100053600	0.0364427	3.70466	0.202915	0.655436	0.849057	0.0710631	3525	102724	divergent_start	convergent_end
Tb427_100053700	1.00958	-1.35955	4.36107	0.0448665	0.233497	0.631718	2640	103609	divergent_start	convergent_end
Tb427_100053800	0.217681	3.74955	2.48588	0.124774	0.391764	0.406975	2136	189413	divergent_start	convergent_end
Tb427_100053900	0.0609891	6.36223	0.644998	0.427872	0.703526	0.15272	2955	188594	divergent_start	convergent_end
Tb427_100054000	0.147885	5.5332	7.22062	0.0113672	0.112813	0.947642	4178	187371	divergent_start	convergent_end
Tb427_100054100	-0.0838444	5.21194	2.80123	0.104006	0.354159	0.450802	5565	185984	divergent_start	convergent_end
Tb427_100054200	0.00370023	7.72592	0.0137731	0.907314	0.966682	0.0147165	6567	184982	divergent_start	convergent_end
Tb427_100054300	0.0162647	4.67118	0.0446902	0.833924	0.939564	0.0270736	11083	180466	divergent_start	convergent_end
Tb427_100054400	-0.100514	7.70548	1.31881	0.259375	0.556354	0.254649	12527	179022	divergent_start	convergent_end
Tb427_100054500	-0.0710281	5.55907	1.63188	0.210695	0.503484	0.298014	13278	178271	divergent_start	convergent_end
Tb427_100054600	0.129288	0.123984	0.249424	0.620921	0.82683	0.0825837	14834	176715	divergent_start	convergent_end
Tb427_100054700	0.0156723	4.21951	0.0554562	0.815338	0.928879	0.032041	15538	176011	divergent_start	convergent_end
Tb427_100054800:pseudogene	0.0907436	5.67116	3.45384	0.0723868	0.296208	0.528403	16486	175063	divergent_start	convergent_end
Tb427_100054900	0.0908626	6.53124	4.54648	0.0408124	0.221633	0.654365	18217	173332	divergent_start	convergent_end
Tb427_100055000	0.0473885	3.05088	0.317354	0.577155	0.8014	0.0961505	20108	171441	divergent_start	convergent_end
Tb427_100055200	0.116841	4.52741	5.97648	0.0202269	0.154254	0.811762	23336	168213	divergent_start	convergent_end
Tb427_100055300	-0.000771785	4.5292	4.37132e-05	0.994766	0.99999	4.44397e-06	24482	167067	divergent_start	convergent_end
Tb427_100055400	0.0625223	5.12975	1.53809	0.223979	0.520416	0.28365	25442	166107	divergent_start	convergent_end
Tb427_100055500	0.0403727	5.50678	0.580489	0.451737	0.717812	0.143989	27064	164485	divergent_start	convergent_end
Tb427_100055600	0.118277	2.93586	1.92329	0.175143	0.459482	0.337732	31972	159577	divergent_start	convergent_end
Tb427_100055800	0.101488	7.07023	11.0688	0.00222629	0.0452544	1.34434	41053	150496	divergent_start	convergent_end
Tb427_100055900	0.103817	6.53612	9.18882	0.00481344	0.069829	1.15596	45226	146323	divergent_start	convergent_end
Tb427_100056000	0.111981	4.48782	4.15131	0.0499993	0.244903	0.611005	49906	141643	divergent_start	convergent_end
Tb427_100056100	0.0204432	5.54891	0.120828	0.73043	0.888698	0.0512456	53667	137882	divergent_start	convergent_end
Tb427_100056200	-0.029927	5.46166	0.431998	0.515741	0.763334	0.117285	56814	134735	divergent_start	convergent_end
Tb427_100056300	-0.0112281	5.68488	0.0616341	0.805528	0.924016	0.0343206	58799	132750	divergent_start	convergent_end
Tb427_100056400	-0.0769863	5.28977	3.17411	0.0843711	0.317233	0.498621	61025	130524	divergent_start	convergent_end
Tb427_100056500	-0.0639685	7.67713	2.99984	0.0929679	0.333613	0.476757	63095	128454	divergent_start	convergent_end
Tb427_100056600	-0.0473973	4.14015	0.397328	0.532978	0.772977	0.111834	71285	120264	divergent_start	convergent_end
Tb427_100056700	-0.0204532	6.57778	0.382122	0.540874	0.777929	0.10906	79795	111754	divergent_start	convergent_end
Tb427_100056800	0.0177939	5.03721	0.10703	0.745696	0.896201	0.0475947	84363	107186	divergent_start	convergent_end
Tb427_100056900	0.0103479	6.80006	0.12428	0.726765	0.886597	0.052274	86250	105299	divergent_start	convergent_end
Tb427_100057000	-0.00809994	4.34964	0.0151715	0.902746	0.964926	0.0155059	89340	102209	divergent_start	convergent_end
Tb427_100057100	-0.151744	5.95359	5.45788	0.0259503	0.174628	0.757887	90494	101055	divergent_start	convergent_end
Tb427_100057200	0.0650658	5.62643	2.03882	0.16308	0.443886	0.352728	91896	99653	divergent_start	convergent_end
Tb427_100057300	0.0170223	6.37543	0.234218	0.631732	0.832179	0.0797831	96166	95383	divergent_start	convergent_end
Tb427_100057400	-0.00213019	7.3179	0.00512819	0.94336	0.981752	0.00799826	98819	92730	divergent_start	convergent_end
Tb427_100057500	-0.0214714	7.32754	0.414687	0.52422	0.767871	0.114711	99539	92010	divergent_start	convergent_end
Tb427_100057600	-0.0381427	8.40807	1.32859	0.257652	0.554851	0.255824	100303	91246	divergent_start	convergent_end
Tb427_100057700	-0.174184	7.51	8.90892	0.00542023	0.0751982	1.12379	114132	77417	divergent_start	convergent_end
Tb427_100057800	-0.167891	7.51363	7.70862	0.009135	0.0999487	1.00022	115567	75982	divergent_start	convergent_end
Tb427_100057900	-0.00238432	7.77063	0.00577322	0.93991	0.979923	0.00880817	116523	75026	divergent_start	convergent_end
Tb427_100058000	-0.0990066	7.9858	10.4968	0.00280189	0.0508812	1.29344	121133	70416	divergent_start	convergent_end
Tb427_100058100	0.182425	7.00319	10.8386	0.00244108	0.0480181	1.3186	125780	65769	divergent_start	convergent_end
Tb427_100058200	-0.0545086	6.46198	1.40285	0.245028	0.542091	0.265928	128369	63180	divergent_start	convergent_end
Tb427_100058300	-0.00660677	5.18392	0.0143494	0.905404	0.966072	0.0149904	133257	58292	divergent_start	convergent_end
Tb427_100058400	-0.0517742	5.67447	1.67746	0.204591	0.494611	0.305736	134527	57022	divergent_start	convergent_end
Tb427_100058500	0.00378892	7.23123	0.00570749	0.940252	0.979923	0.00880817	136646	54903	divergent_start	convergent_end
Tb427_100058600	-0.0493013	6.09973	0.374152	0.5451	0.780281	0.107749	140410	51139	divergent_start	convergent_end
Tb427_100058700	-0.037973	5.86713	0.948498	0.337456	0.630513	0.200306	141114	50435	divergent_start	convergent_end
Tb427_100058800	-0.0849964	6.04504	1.15751	0.290081	0.586278	0.231896	143298	48251	divergent_start	convergent_end
Tb427_100058900	-0.000897623	5.12851	0.000244449	0.987623	0.998524	0.000641301	144121	47428	divergent_start	convergent_end
Tb427_100059000	0.00230118	5.26187	0.00166366	0.96772	0.992629	0.00321289	145873	45676	divergent_start	convergent_end
Tb427_100059100	-0.0542532	5.59078	1.87182	0.180861	0.466711	0.330952	148002	43547	divergent_start	convergent_end
Tb427_100059200	-0.169276	5.94945	10.0254	0.0033967	0.0562929	1.24955	151533	40016	divergent_start	convergent_end
Tb427_100059300	-0.103521	5.35605	4.55342	0.0406686	0.221322	0.654976	153876	37673	divergent_start	convergent_end
Tb427_100059400	0.00606227	4.57169	0.0135633	0.908019	0.967031	0.0145597	156179	35370	divergent_start	convergent_end
Tb427_100059500	-0.0913059	3.24254	0.599062	0.444655	0.7127	0.147093	157841	33708	divergent_start	convergent_end
Tb427_100059600	0.00897418	5.9723	0.0557078	0.814928	0.928663	0.0321417	158675	32874	divergent_start	convergent_end
Tb427_100059700	-0.168791	3.34274	3.82477	0.0593385	0.266058	0.575024	160961	30588	divergent_start	convergent_end
Tb427_100059800	-0.0381224	5.11089	0.626763	0.434414	0.707971	0.149984	161995	29554	divergent_start	convergent_end
Tb427_100059900	0.0119954	5.73636	0.0750032	0.785959	0.914334	0.0388949	163984	27565	divergent_start	convergent_end
Tb427_100060000	0.0174704	5.02251	0.101023	0.752684	0.899743	0.0458813	166698	24851	divergent_start	convergent_end
Tb427_100060100	-0.0533357	8.1225	2.41102	0.130384	0.400387	0.39752	169195	22354	divergent_start	convergent_end
Tb427_100060200	0.045164	10.3416	0.291624	0.592945	0.811566	0.0906763	170080	21469	divergent_start	convergent_end
Tb427_100060300	-0.0899822	4.10528	1.91553	0.175992	0.460392	0.336872	172072	19477	divergent_start	convergent_end
Tb427_100060400	0.15034	10.5482	1.89228	0.178562	0.463348	0.334093	173846	17703	divergent_start	convergent_end
Tb427_100060500	-0.0687728	4.11509	1.12709	0.296396	0.592512	0.227303	175838	15711	divergent_start	convergent_end
Tb427_100060600	0.0202708	5.87598	0.269861	0.607024	0.819749	0.0863189	176789	14760	divergent_start	convergent_end
Tb427_100060700	-0.219656	4.13913	8.62714	0.00611513	0.080091	1.09642	179549	12000	divergent_start	convergent_end
Tb427_100060800	-0.0521345	4.57462	0.904028	0.348878	0.640154	0.193716	180847	10702	divergent_start	convergent_end
Tb427_100060900	-0.000872975	6.48469	0.000284503	0.986648	0.998444	0.000676426	182988	8561	divergent_start	convergent_end
Tb427_100061000	-0.019992	6.2434	0.0653424	0.79989	0.921538	0.0354867	186319	5230	divergent_start	convergent_end
Tb427_100061100	-0.0144903	6.79223	0.0993931	0.75462	0.899892	0.0458095	187615	3934	divergent_start	convergent_end
Tb427_100061200	0.355561	5.42449	19.6913	0.000102227	0.006463	2.18957	190400	1149	divergent_start	convergent_end
Tb427_100061300	0.0259476	0.274172	0.0130516	0.909763	0.968172	0.0140473	213926	774	divergent_start	convergent_end
Tb427_100061400	-0.0819638	2.30211	0.589745	0.448185	0.715603	0.145328	213000	1700	divergent_start	convergent_end
Tb427_100061500:pseudogene	0.030979	3.55759	0.0905968	0.76538	0.90505	0.0433276	212023	2677	divergent_start	convergent_end
Tb427_100061600	-0.111196	4.79943	2.78867	0.104753	0.35573	0.44888	210438	4262	divergent_start	convergent_end
Tb427_100061700	0.191678	5.3204	5.11592	0.0306835	0.189749	0.721821	207880	6820	divergent_start	convergent_end
Tb427_100061800	0.0245629	8.55139	0.551615	0.463112	0.725481	0.139374	204741	9959	divergent_start	convergent_end
Tb427_100061900	-0.101114	5.3693	6.38954	0.0166512	0.139104	0.85666	201512	13188	divergent_start	convergent_end
Tb427_100062000	0.0436736	6.47599	1.26446	0.269229	0.566427	0.246856	199273	15427	divergent_start	convergent_end
Tb427_100062100	0.0716851	3.24738	0.497712	0.485646	0.741353	0.129975	198195	16505	divergent_start	convergent_end
Tb427_100062200	0.0640362	8.90945	2.92844	0.0967749	0.340842	0.467447	195024	19676	divergent_start	convergent_end
Tb427_100062300	0.000141118	7.46671	2.65626e-05	0.99592	1	0	191582	23118	divergent_start	convergent_end
Tb427_100062400	0.00790176	6.29965	0.0466941	0.8303	0.937692	0.0279397	189452	25248	divergent_start	convergent_end
Tb427_100062500	-0.0509668	7.52825	1.11618	0.298706	0.595204	0.225334	187918	26782	divergent_start	convergent_end
Tb427_100062600	-0.0175681	7.71834	0.197967	0.659382	0.851411	0.0698606	172688	42012	divergent_start	convergent_end
Tb427_100062700	-0.0025996	3.46851	0.000546755	0.981491	0.996645	0.00145934	171421	43279	divergent_start	convergent_end
Tb427_100062800	-0.0345186	4.93181	0.490483	0.488807	0.743321	0.128823	167937	46763	divergent_start	convergent_end
Tb427_100062900	-0.0727825	6.14066	2.33569	0.13633	0.408511	0.388796	163684	51016	divergent_start	convergent_end
Tb427_100063000	0.0239142	6.30436	0.373482	0.545458	0.780392	0.107687	160535	54165	divergent_start	convergent_end
Tb427_100063100	0.0323866	6.88522	0.613541	0.439255	0.710719	0.148302	158800	55900	divergent_start	convergent_end
Tb427_100063200	-0.0689035	5.70279	2.18493	0.149209	0.42818	0.368374	155194	59506	divergent_start	convergent_end
Tb427_100063300	-0.0412398	6.14918	0.920452	0.344598	0.635808	0.196674	152445	62255	divergent_start	convergent_end
Tb427_100063400	0.0633967	5.61755	2.32003	0.137605	0.41077	0.386401	149455	65245	divergent_start	convergent_end
Tb427_100063500	-0.0169575	5.94108	0.151099	0.700079	0.874306	0.0583364	146983	67717	divergent_start	convergent_end
Tb427_100063600	-0.000489061	5.93424	0.000121622	0.99127	0.999268	0.000317824	144511	70189	divergent_start	convergent_end
Tb427_100063700	0.0450084	6.97723	1.85427	0.182861	0.468813	0.329	142342	72358	divergent_start	convergent_end
Tb427_100063800:pseudogene	-0.0505351	4.43049	0.518148	0.476893	0.734929	0.133755	137760	76940	divergent_start	convergent_end
Tb427_100063900:pseudogene	-0.0736962	5.2726	2.0508	0.161887	0.442655	0.353934	134814	79886	divergent_start	convergent_end
Tb427_100064000	-0.0619919	5.23913	1.2551	0.270974	0.568712	0.245108	132444	82256	divergent_start	convergent_end
Tb427_100064100	-0.0757344	5.25046	2.29942	0.139306	0.413691	0.383324	130400	84300	divergent_start	convergent_end
Tb427_100064200:pseudogene	-0.0679147	6.75001	2.36336	0.13411	0.405418	0.392097	123871	90829	divergent_start	convergent_end
Tb427_100064300	-0.0252764	7.28493	0.730667	0.399064	0.680976	0.166869	119400	95300	divergent_start	convergent_end
Tb427_100064400	-0.0199714	4.56657	0.112045	0.740027	0.893558	0.0488775	118247	96453	divergent_start	convergent_end
Tb427_100064500	-0.0884117	6.62481	4.56918	0.0403443	0.220142	0.657297	116759	97941	divergent_start	convergent_end
Tb427_100064600	-0.0945349	5.68504	2.52362	0.122051	0.386534	0.412812	114723	99977	divergent_start	convergent_end
Tb427_100064700	-0.0764066	9.61264	3.86752	0.0580119	0.263602	0.579052	108909	105791	divergent_start	convergent_end
Tb427_100064800	-0.347523	6.92392	16.5957	0.000287179	0.0136171	1.86592	104010	110690	divergent_start	convergent_end
Tb427_100064900	-0.114323	7.48258	6.78145	0.0138865	0.126987	0.89624	102365	112335	divergent_start	convergent_end
Tb427_100065000	-0.0751428	6.55339	2.82986	0.102327	0.350746	0.455007	100953	113747	divergent_start	convergent_end
Tb427_100065100	-0.0787407	6.28728	5.59341	0.0243009	0.167942	0.77484	98367	116333	divergent_start	convergent_end
Tb427_100065200	-0.0878381	5.65927	5.48136	0.0256561	0.173306	0.761187	96343	118357	divergent_start	convergent_end
Tb427_100065300	-0.0754539	6.22139	5.03905	0.0318731	0.193391	0.713564	93654	121046	divergent_start	convergent_end
Tb427_100065400	-0.233823	4.56578	10.7521	0.0025274	0.0484431	1.31477	92464	122236	divergent_start	convergent_end
Tb427_100065500	-0.0450031	5.2468	0.803144	0.376892	0.663937	0.177873	89058	125642	divergent_start	convergent_end
Tb427_100065600	-0.0824751	5.49477	2.14606	0.152758	0.431425	0.365094	87339	127361	divergent_start	convergent_end
Tb427_100065700	-0.0168426	7.83636	0.268739	0.607769	0.820259	0.086049	76596	138104	divergent_start	convergent_end
Tb427_100065800	-0.00832802	6.32026	0.0534656	0.818621	0.930453	0.0313054	73564	141136	divergent_start	convergent_end
Tb427_100065900	-0.0903914	7.26449	6.71133	0.014342	0.128955	0.889562	68783	145917	divergent_start	convergent_end
Tb427_100066000	-0.0535904	6.01825	1.54208	0.223393	0.519526	0.284393	65992	148708	divergent_start	convergent_end
Tb427_100066100	-0.0598978	6.40096	1.36771	0.250901	0.548268	0.261007	64053	150647	divergent_start	convergent_end
Tb427_100066200	0.209994	0.87216	1.27817	0.266699	0.563267	0.249286	62611	152089	divergent_start	convergent_end
Tb427_100066300	0.00609842	5.95782	0.0224319	0.88189	0.957983	0.0186424	59886	154814	divergent_start	convergent_end
Tb427_100066400	0.0502658	6.42256	2.1184	0.155344	0.434902	0.361608	56674	158026	divergent_start	convergent_end
Tb427_100066500	0.0678399	6.85302	1.71644	0.199541	0.487493	0.312031	53472	161228	divergent_start	convergent_end
Tb427_100066600	0.0131396	4.7496	0.0614061	0.805881	0.924281	0.0341958	50688	164012	divergent_start	convergent_end
Tb427_100066700	0.0625903	4.77921	1.10643	0.30079	0.597264	0.223834	49020	165680	divergent_start	convergent_end
Tb427_100066800	0.00960943	4.4304	0.023916	0.878077	0.957545	0.0188409	47352	167348	divergent_start	convergent_end
Tb427_100066900	0.0566062	5.81146	1.57189	0.219076	0.513331	0.289602	45196	169504	divergent_start	convergent_end
Tb427_100067000	0.0599433	6.62216	1.76539	0.193414	0.481533	0.317374	42417	172283	divergent_start	convergent_end
Tb427_100067100	0.130898	1.19083	0.483159	0.492045	0.745304	0.127667	41858	172842	divergent_start	convergent_end
Tb427_100067200:pseudogene	0.129836	4.08649	3.37556	0.0755348	0.301777	0.520314	40996	173704	divergent_start	convergent_end
Tb427_100067300	0.0382062	6.52777	0.848776	0.363839	0.651475	0.186102	39093	175607	divergent_start	convergent_end
Tb427_100067400	0.0239356	5.1349	0.325441	0.572367	0.798541	0.0977029	37477	177223	divergent_start	convergent_end
Tb427_100067500	0.0634909	7.40027	4.2119	0.0484529	0.241957	0.616261	34395	180305	divergent_start	convergent_end
Tb427_100067600	-0.0288371	6.18763	0.704674	0.407487	0.687672	0.162619	32006	182694	divergent_start	convergent_end
Tb427_100067700	0.0972236	7.9162	9.00646	0.0051999	0.0734802	1.13383	25978	188722	divergent_start	convergent_end
Tb427_100067800	0.112228	5.31127	6.35318	0.0169365	0.14112	0.85041	24111	190589	divergent_start	convergent_end
Tb427_100067900	0.0571653	6.35876	1.30494	0.261845	0.558023	0.253348	22093	192607	divergent_start	convergent_end
Tb427_100068000	0.10966	6.36302	4.15599	0.0498778	0.244552	0.611629	20111	194589	divergent_start	convergent_end
Tb427_100068100	0.0803426	5.01706	1.04471	0.314444	0.609719	0.21487	19459	195241	divergent_start	convergent_end
Tb427_100068200	0.0115408	4.36129	0.0244574	0.876716	0.956672	0.019237	17780	196920	divergent_start	convergent_end
Tb427_100068300	0.0238461	6.19346	0.222678	0.64023	0.838736	0.0763749	16466	198234	divergent_start	convergent_end
Tb427_100068400:pseudogene	0.0308084	9.04897	0.732516	0.398475	0.680767	0.167001	12923	201777	divergent_start	convergent_end
Tb427_100068500	0.0663635	7.29215	1.58781	0.216813	0.509661	0.292718	8905	205795	divergent_start	convergent_end
Tb427_100068600:pseudogene	0.421109	1.98597	7.72496	0.00906898	0.0999487	1.00022	3752	210948	divergent_start	convergent_end
Tb427_100068800	0.119556	5.0552	6.41268	0.0164724	0.137722	0.860995	3823	170836	divergent_start	convergent_end
Tb427_100068900	-0.0308386	5.1423	0.291782	0.592846	0.811538	0.0906913	4909	169750	divergent_start	convergent_end
Tb427_100069000	-0.173551	4.95168	7.98484	0.00808546	0.0938722	1.02746	6078	168581	divergent_start	convergent_end
Tb427_100069100	0.0378533	3.94471	0.216273	0.645065	0.842577	0.0743904	9330	165329	divergent_start	convergent_end
Tb427_100069200	0.0711193	5.36008	1.6921	0.202675	0.491779	0.30823	10714	163945	divergent_start	convergent_end
Tb427_100069300	0.15254	5.11424	4.39586	0.0440732	0.231962	0.634584	12592	162067	divergent_start	convergent_end
Tb427_100069400	0.0636871	5.36398	1.67691	0.204663	0.494611	0.305736	13603	161056	divergent_start	convergent_end
Tb427_100069500	0.0810626	9.80929	2.35329	0.134913	0.406764	0.390657	15728	158931	divergent_start	convergent_end
Tb427_100069600	0.149036	6.28927	8.23246	0.00725479	0.0882465	1.0543	19275	155384	divergent_start	convergent_end
Tb427_100069700	0.0851674	9.81222	2.53935	0.120937	0.384775	0.414793	21678	152981	divergent_start	convergent_end
Tb427_100069800	0.084104	6.02233	3.01888	0.091982	0.331835	0.479078	23752	150907	divergent_start	convergent_end
Tb427_100069900	-0.0315015	6.09569	0.565831	0.457455	0.721642	0.141678	26238	148421	divergent_start	convergent_end
Tb427_100070000	-0.0196191	5.39357	0.202734	0.655579	0.849057	0.0710631	28078	146581	divergent_start	convergent_end
Tb427_100070100	0.121087	5.56949	6.50493	0.0157798	0.134568	0.871057	31905	142754	divergent_start	convergent_end
Tb427_100070200	0.0636704	4.98903	1.7037	0.201174	0.490035	0.309773	33739	140920	divergent_start	convergent_end
Tb427_100070300	0.110432	5.8242	3.17402	0.0843756	0.317233	0.498621	35745	138914	divergent_start	convergent_end
Tb427_100070400	-0.0110366	5.89896	0.0602098	0.807742	0.925224	0.033753	38924	135735	divergent_start	convergent_end
Tb427_100070500	0.0358943	6.27284	0.779751	0.383847	0.670049	0.173893	42593	132066	divergent_start	convergent_end
Tb427_100070600	0.0870472	5.51464	3.28017	0.0795815	0.309326	0.509584	46156	128503	divergent_start	convergent_end
Tb427_100070700	-0.0249635	6.2446	0.398994	0.532126	0.77219	0.112276	48032	126627	divergent_start	convergent_end
Tb427_100070800	0.102263	5.26766	4.03622	0.0530899	0.251968	0.598655	49331	125328	divergent_start	convergent_end
Tb427_100070900	-0.10727	6.63351	2.28563	0.140457	0.415751	0.381166	52548	122111	divergent_start	convergent_end
Tb427_100071000	0.011732	6.80787	0.0535703	0.818447	0.930359	0.0313496	54897	119762	divergent_start	convergent_end
Tb427_100071100	0.0524129	4.65534	0.7247	0.400975	0.683097	0.165517	57338	117321	divergent_start	convergent_end
Tb427_100071200	0.0196188	5.38351	0.0597153	0.808517	0.925649	0.0335538	59291	115368	divergent_start	convergent_end
Tb427_100071300	-0.0765462	6.43224	3.1713	0.0845025	0.317442	0.498336	60184	114475	divergent_start	convergent_end
Tb427_100071400	-0.0860427	4.96708	3.26739	0.0801421	0.309932	0.508733	63308	111351	divergent_start	convergent_end
Tb427_100071500	0.0680548	5.90956	2.20291	0.1476	0.426546	0.370034	65107	109552	divergent_start	convergent_end
Tb427_100071600	-0.0698621	5.27299	1.39835	0.245771	0.542716	0.265428	67007	107652	divergent_start	convergent_end
Tb427_100071700	-0.121389	7.83709	8.37939	0.00680578	0.0850058	1.07055	68478	106181	divergent_start	convergent_end
Tb427_100071800	-0.298781	6.71697	10.6029	0.00268416	0.050211	1.2992	70628	104031	divergent_start	convergent_end
Tb427_100071900:pseudogene	-0.209312	6.99313	21.4416	5.87433e-05	0.00455795	2.34123	72861	101798	divergent_start	convergent_end
Tb427_100072000	-0.174785	6.50764	9.74564	0.00381282	0.0600398	1.22156	74965	99694	divergent_start	convergent_end
Tb427_100072100	-0.265885	5.87722	19.8878	9.59655e-05	0.00622075	2.20616	77156	97503	divergent_start	convergent_end
Tb427_100072200	0.0253459	3.31466	0.0716076	0.790739	0.916356	0.037936	79306	95353	divergent_start	convergent_end
Tb427_100072300	-0.0424073	6.50565	0.864405	0.359516	0.648268	0.188245	81104	93555	divergent_start	convergent_end
Tb427_100072400	-0.0215904	7.3182	0.784037	0.382559	0.668858	0.174666	83285	91374	divergent_start	convergent_end
Tb427_100072500	0.0272366	6.22492	0.253479	0.618107	0.826065	0.0829856	88931	85728	divergent_start	convergent_end
Tb427_100072600	0.0611621	4.98262	1.40846	0.244106	0.541038	0.266772	90994	83665	divergent_start	convergent_end
Tb427_100072700	-0.00908623	4.53701	0.0235794	0.878931	0.957947	0.0186585	92728	81931	divergent_start	convergent_end
Tb427_100072800	-0.053429	5.18013	1.22429	0.276824	0.575085	0.240268	94141	80518	divergent_start	convergent_end
Tb427_100072900	-0.00850937	5.98831	0.0290057	0.865845	0.95466	0.0201512	96122	78537	divergent_start	convergent_end
Tb427_100073000	-0.185893	5.30912	11.7181	0.00172264	0.0390338	1.40856	98541	76118	divergent_start	convergent_end
Tb427_100073100	-0.0509143	5.06733	1.07387	0.307893	0.603297	0.219468	100206	74453	divergent_start	convergent_end
Tb427_100073200	-0.0449557	5.36922	0.687575	0.413174	0.691912	0.159949	101649	73010	divergent_start	convergent_end
Tb427_100073300	-0.00132909	8.38586	0.000675003	0.979435	0.996033	0.00172628	103937	70722	divergent_start	convergent_end
Tb427_100073600	0.346867	-1.15592	0.628337	0.433843	0.707911	0.150021	107106	67553	divergent_start	convergent_end
Tb427_100074000	0.0824715	6.86547	3.68359	0.0639661	0.277845	0.556197	108457	66202	divergent_start	convergent_end
Tb427_100074100	-0.0720954	5.70448	2.54034	0.120868	0.384769	0.4148	112242	62417	divergent_start	convergent_end
Tb427_100074200	-0.0777772	5.102	2.23083	0.145142	0.423276	0.373377	114785	59874	divergent_start	convergent_end
Tb427_100074300	-0.0539789	6.59295	3.07116	0.0893352	0.326698	0.485854	116884	57775	divergent_start	convergent_end
Tb427_100074400	-0.0515048	7.14351	2.22668	0.145505	0.423964	0.372671	120977	53682	divergent_start	convergent_end
Tb427_100074700:pseudogene	-0.0696509	-1.14799	0.0273233	0.869757	0.955394	0.0198176	124774	49885	divergent_start	convergent_end
Tb427_100075100	-0.0535437	5.70271	1.2639	0.269332	0.566427	0.246856	126469	48190	divergent_start	convergent_end
Tb427_100075200	-0.000325663	6.24014	7.08469e-05	0.993337	0.999773	9.85457e-05	129012	45647	divergent_start	convergent_end
Tb427_100075300	-0.0593988	7.02239	3.41818	0.073802	0.299202	0.524036	130729	43930	divergent_start	convergent_end
Tb427_100075600:pseudogene	0.216118	-0.710921	0.447469	0.508369	0.75734	0.120709	134514	40145	divergent_start	convergent_end
Tb427_100075800	-0.108414	4.12057	2.0187	0.165108	0.446497	0.350182	135246	39413	divergent_start	convergent_end
Tb427_100075900	-0.0124941	3.82449	0.0184138	0.892916	0.961848	0.0168938	136390	38269	divergent_start	convergent_end
Tb427_100076000	0.00457829	4.64892	0.00762081	0.930983	0.976665	0.0102543	138223	36436	divergent_start	convergent_end
Tb427_100076100:pseudogene	0.180924	5.77478	4.12232	0.0507585	0.246851	0.607564	139688	34971	divergent_start	convergent_end
Tb427_100076200	0.146668	5.59954	3.16771	0.0846706	0.317654	0.498045	142106	32553	divergent_start	convergent_end
Tb427_100076300	-0.0098287	4.84953	0.0180624	0.893937	0.962174	0.0167464	144346	30313	divergent_start	convergent_end
Tb427_100076400	0.0371137	5.14723	0.370718	0.54694	0.781387	0.107134	145897	28762	divergent_start	convergent_end
Tb427_100076500	-0.0133711	5.4656	0.0995339	0.754452	0.899892	0.0458095	148526	26133	divergent_start	convergent_end
Tb427_100076600	-0.0137493	7.04559	0.307295	0.583224	0.806016	0.0936566	150635	24024	divergent_start	convergent_end
Tb427_100076700	-0.0407898	4.47338	0.652963	0.425062	0.701721	0.153835	153908	20751	divergent_start	convergent_end
Tb427_100076800	-0.0368115	6.26943	0.602054	0.443531	0.711727	0.147687	155342	19317	divergent_start	convergent_end
Tb427_100076900	0.00720931	6.89702	0.0266456	0.871367	0.955394	0.0198176	157345	17314	divergent_start	convergent_end
Tb427_100077000	-0.000935029	4.94046	0.000358225	0.985018	0.997977	0.000879352	162557	12102	divergent_start	convergent_end
Tb427_100077100	-0.0656283	6.60258	4.25942	0.047277	0.238972	0.621654	164616	10043	divergent_start	convergent_end
Tb427_100077200	-0.086461	6.14973	3.79217	0.0603728	0.26865	0.570814	167815	6844	divergent_start	convergent_end
Tb427_100077300	-0.089517	5.86902	3.639	0.0655105	0.281207	0.550975	169411	5248	divergent_start	convergent_end
Tb427_100077400	-0.0939399	8.02351	4.16716	0.0495895	0.243711	0.613124	172235	2424	divergent_start	convergent_end
Tb427_100077600:pseudogene	-0.0960317	1.14343	0.210436	0.649547	0.845319	0.0729792	85548	1291	aligned_start	convergent_end
Tb427_100077800	-0.283417	5.90173	7.71925	0.00909199	0.0999487	1.00022	79455	7384	aligned_start	convergent_end
Tb427_100077900	0.115251	4.77407	1.83497	0.185093	0.471708	0.326327	78465	8374	aligned_start	convergent_end
Tb427_100078000	-0.103659	6.26492	6.45266	0.0161682	0.136063	0.866261	75084	11755	aligned_start	convergent_end
Tb427_100078100	-0.0274214	3.84869	0.178976	0.675103	0.858849	0.0660834	72644	14195	aligned_start	convergent_end
Tb427_100078200	0.0573782	5.03959	1.34702	0.254442	0.552468	0.257693	70594	16245	aligned_start	convergent_end
Tb427_100078300	-0.00460713	8.63832	0.0188361	0.891703	0.96119	0.0171905	61950	24889	aligned_start	convergent_end
Tb427_100078400	-0.0253819	6.44756	0.404116	0.529522	0.770631	0.113154	59325	27514	aligned_start	convergent_end
Tb427_100078500	0.0438069	6.13636	0.769789	0.386866	0.671941	0.172669	57492	29347	aligned_start	convergent_end
Tb427_100078600	0.102465	5.78326	5.69383	0.0231527	0.164788	0.783075	55397	31442	aligned_start	convergent_end
Tb427_100078700	-0.0125177	6.78372	0.179517	0.674642	0.858559	0.06623	51797	35042	aligned_start	convergent_end
Tb427_100078800	0.00866005	7.07415	0.0340066	0.854864	0.950403	0.0220922	46826	40013	aligned_start	convergent_end
Tb427_100078900	0.0501414	4.39283	0.309915	0.581631	0.804593	0.0944235	44040	42799	aligned_start	convergent_end
Tb427_100079000	0.103822	6.14755	4.95573	0.03322	0.199086	0.700958	39694	47145	aligned_start	convergent_end
Tb427_100079100	0.154973	4.45644	5.49861	0.0254422	0.172683	0.76275	38164	48675	aligned_start	convergent_end
Tb427_100079200	-0.0726311	6.90406	2.59281	0.117237	0.379262	0.42106	37312	49527	aligned_start	convergent_end
Tb427_100079300	-0.069688	6.91336	2.61201	0.11594	0.376375	0.42438	36569	50270	aligned_start	convergent_end
Tb427_100079400	0.0330275	7.81938	1.01883	0.32042	0.614558	0.211437	30805	56034	aligned_start	convergent_end
Tb427_100079500	0.00593768	6.09654	0.0216408	0.883976	0.958264	0.0185148	27927	58912	aligned_start	convergent_end
Tb427_100079600	-0.0377056	5.32536	0.399207	0.532017	0.77219	0.112276	25250	61589	aligned_start	convergent_end
Tb427_100079700	0.158813	-0.162183	0.375144	0.544571	0.779779	0.108029	24265	62574	aligned_start	convergent_end
Tb427_100079800	0.101528	5.47315	3.40588	0.0742977	0.299589	0.523474	22539	64300	aligned_start	convergent_end
Tb427_100079900	0.144744	2.65511	1.47963	0.232788	0.528886	0.276638	21840	64999	aligned_start	convergent_end
Tb427_100080000	0.0398335	6.05897	0.604371	0.442663	0.711608	0.147759	19781	67058	aligned_start	convergent_end
Tb427_100080100	-0.0981108	8.12752	3.32307	0.0777321	0.305988	0.514296	17155	69684	aligned_start	convergent_end
Tb427_100080200	0.0715432	4.92379	1.12845	0.296111	0.592338	0.22743	14999	71840	aligned_start	convergent_end
Tb427_100080300	0.0471984	5.9146	0.832011	0.368558	0.655652	0.183327	13147	73692	aligned_start	convergent_end
Tb427_100080400	0.0692088	7.31892	3.19652	0.0833328	0.316343	0.499841	9987	76852	aligned_start	convergent_end
Tb427_100080500	0.0197568	4.72625	0.0667125	0.79785	0.920489	0.0359814	9009	77830	aligned_start	convergent_end
Tb427_100080600	-0.0134074	2.89908	0.0152092	0.902626	0.964899	0.0155183	8357	78482	aligned_start	convergent_end
Tb427_100080700	-0.164541	2.55168	1.75466	0.194737	0.483153	0.315916	7283	79556	aligned_start	convergent_end
Tb427_100080800	-0.049467	4.02768	0.319603	0.575816	0.800856	0.0964456	5955	80884	aligned_start	convergent_end
Tb427_100080900	-0.0553418	6.38626	1.7676	0.193142	0.481445	0.317454	3614	83225	aligned_start	convergent_end
Tb427_100081000	-0.103954	7.60465	4.28515	0.0466535	0.237567	0.624214	2388	84451	aligned_start	convergent_end
Tb427_100081200	-0.0477682	5.65606	1.24465	0.272941	0.570913	0.24343	33925	4574	aligned_start	aligned_end
Tb427_100081300	0.0820939	5.75798	3.35538	0.0763713	0.303529	0.517799	32169	6330	aligned_start	aligned_end
Tb427_100081400	0.137572	2.87798	2.09656	0.157423	0.437253	0.359267	31364	7135	aligned_start	aligned_end
Tb427_100081500	0.0689888	6.10263	2.50171	0.123624	0.389825	0.40913	27377	11122	aligned_start	aligned_end
Tb427_100081600	0.112732	6.11959	6.98642	0.0126425	0.121234	0.916374	24385	14114	aligned_start	aligned_end
Tb427_100081700	-0.0604015	4.32384	0.912829	0.346575	0.637619	0.195439	23355	15144	aligned_start	aligned_end
Tb427_100081800	-0.0330561	8.03338	0.264073	0.61089	0.822497	0.0848657	21160	17339	aligned_start	aligned_end
Tb427_100081900	-0.0105946	6.30442	0.0773262	0.782755	0.913199	0.0394345	17069	21430	aligned_start	aligned_end
Tb427_100082000	0.0406101	5.78999	0.607486	0.441501	0.711267	0.147968	15876	22623	aligned_start	aligned_end
Tb427_100082100	0.139698	5.66783	7.58111	0.00966837	0.102721	0.988339	14086	24413	aligned_start	aligned_end
Tb427_100082200	0.0707092	7.58271	4.68122	0.03812	0.213698	0.6702	8940	29559	aligned_start	aligned_end
Tb427_100082300	0.0591967	6.953	2.98399	0.0937982	0.335524	0.474277	6190	32309	aligned_start	aligned_end
Tb427_100082400	0.0760861	6.281	5.13372	0.0304151	0.188795	0.72401	2856	35643	aligned_start	aligned_end
Tb427_100082500:pseudogene	0.315874	1.1848	1.99361	0.167679	0.449456	0.347313	2271	36228	aligned_start	aligned_end
Tb427_100083200	0.728262	-1.3973	2.05368	0.161602	0.442655	0.353934	129018	3481	divergent_start	aligned_end
Tb427_100083300	-0.0280956	4.63868	0.267156	0.608824	0.820687	0.0858227	127090	5409	divergent_start	aligned_end
Tb427_100083400	-0.0804223	7.66189	5.6069	0.0241431	0.167395	0.776257	124299	8200	divergent_start	aligned_end
Tb427_100083500	-0.0276122	7.29258	0.684516	0.414204	0.692626	0.159501	121598	10901	divergent_start	aligned_end
Tb427_100083600	-0.0421368	5.96689	1.12447	0.29695	0.592858	0.227049	117913	14586	divergent_start	aligned_end
Tb427_100083700	-0.0825908	5.87134	2.24241	0.144137	0.422218	0.374463	116546	15953	divergent_start	aligned_end
Tb427_100083800	0.0288508	3.78033	0.122089	0.729084	0.888116	0.0515303	115637	16862	divergent_start	aligned_end
Tb427_100083900	-0.0439254	5.43509	0.958996	0.334835	0.628421	0.201749	114142	18357	divergent_start	aligned_end
Tb427_100084000	-0.0470399	7.01396	2.14671	0.152698	0.431425	0.365094	110482	22017	divergent_start	aligned_end
Tb427_100084100	0.0130589	5.02489	0.050407	0.823794	0.933432	0.0299172	109445	23054	divergent_start	aligned_end
Tb427_100084200	0.0770178	3.92371	0.903979	0.348891	0.640154	0.193716	108485	24014	divergent_start	aligned_end
Tb427_100084300	0.00695304	5.32521	0.00800444	0.929272	0.976064	0.0105217	106544	25955	divergent_start	aligned_end
Tb427_100084400	-0.0596162	5.21187	1.24346	0.273164	0.570913	0.24343	105186	27313	divergent_start	aligned_end
Tb427_100084500	-0.0573239	5.74201	0.978147	0.330126	0.624519	0.204454	104004	28495	divergent_start	aligned_end
Tb427_100084600	-0.104171	5.35952	6.12015	0.0188964	0.149805	0.824475	101997	30502	divergent_start	aligned_end
Tb427_100084700	-0.0588912	6.70773	0.642397	0.428795	0.704188	0.152311	99542	32957	divergent_start	aligned_end
Tb427_100084800	0.0567959	4.33678	0.926503	0.343039	0.634761	0.197389	98748	33751	divergent_start	aligned_end
Tb427_100084900	-0.0260687	5.44636	0.253339	0.618204	0.826065	0.0829856	96797	35702	divergent_start	aligned_end
Tb427_100085000	0.00277342	5.619	0.00260071	0.959647	0.988916	0.00484058	95673	36826	divergent_start	aligned_end
Tb427_100085100	-0.0231682	4.67483	0.172198	0.680953	0.862732	0.0641242	94415	38084	divergent_start	aligned_end
Tb427_100085200	-0.0826239	5.56405	1.2188	0.277884	0.576247	0.239391	92065	40434	divergent_start	aligned_end
Tb427_100085300	-0.0750638	4.26208	1.33076	0.25727	0.554755	0.255899	90756	41743	divergent_start	aligned_end
Tb427_100085400	-0.00386675	6.82283	0.00825669	0.928169	0.975648	0.0107067	88271	44228	divergent_start	aligned_end
Tb427_100085500	0.0648007	5.8295	2.98973	0.0934964	0.334758	0.475269	83366	49133	divergent_start	aligned_end
Tb427_100085600	-0.0361889	5.85564	0.386413	0.538624	0.776547	0.109832	81111	51388	divergent_start	aligned_end
Tb427_100085700	-0.0739545	3.78033	0.625614	0.434831	0.708072	0.149923	80185	52314	divergent_start	aligned_end
Tb427_100085800	0.00681178	4.44951	0.0181045	0.893814	0.962174	0.0167464	78858	53641	divergent_start	aligned_end
Tb427_100085900	-0.0719266	1.55527	0.206254	0.652806	0.846816	0.0722107	78325	54174	divergent_start	aligned_end
Tb427_100086000	-0.0150841	8.6918	0.280055	0.600341	0.815369	0.0886458	75620	56879	divergent_start	aligned_end
Tb427_100086100	-0.236637	5.26222	20.3277	8.33791e-05	0.00568073	2.2456	74231	58268	divergent_start	aligned_end
Tb427_100086200	0.117868	2.78239	2.09629	0.157449	0.437253	0.359267	74086	58413	divergent_start	aligned_end
Tb427_100086300	0.0434577	3.51958	0.18537	0.669703	0.856531	0.0672568	72989	59510	divergent_start	aligned_end
Tb427_100086400	-0.0701019	5.35238	1.70418	0.201112	0.490035	0.309773	71415	61084	divergent_start	aligned_end
Tb427_100086500	-0.0178247	5.75795	0.136931	0.713805	0.880873	0.0550867	69683	62816	divergent_start	aligned_end
Tb427_100086600	0.129062	-1.08502	0.0961348	0.758542	0.901747	0.0449151	69190	63309	divergent_start	aligned_end
Tb427_100086700	-0.101639	6.03339	4.37015	0.0446579	0.232664	0.63327	67715	64784	divergent_start	aligned_end
Tb427_100086800	0.0318483	7.26125	1.11537	0.298878	0.595321	0.225249	62645	69854	divergent_start	aligned_end
Tb427_100086900	-0.172536	4.50294	10.3358	0.00299138	0.0530982	1.27492	61641	70858	divergent_start	aligned_end
Tb427_100087000	-0.0475347	8.32448	1.75735	0.194404	0.482804	0.316229	59147	73352	divergent_start	aligned_end
Tb427_100087100	0.0623046	5.75167	0.802619	0.377046	0.66398	0.177845	56895	75604	divergent_start	aligned_end
Tb427_100087200	0.0419129	7.68069	1.33273	0.256927	0.554755	0.255899	54245	78254	divergent_start	aligned_end
Tb427_100087300	0.110518	2.78644	1.6155	0.212944	0.506193	0.295684	49866	82633	divergent_start	aligned_end
Tb427_100087400	-0.0329746	6.17666	0.696744	0.41011	0.689321	0.161579	47904	84595	divergent_start	aligned_end
Tb427_100087500	0.0857954	6.37722	2.83605	0.101967	0.350266	0.455602	45857	86642	divergent_start	aligned_end
Tb427_100087600	0.061858	7.06068	4.15591	0.0498798	0.244552	0.611629	43342	89157	divergent_start	aligned_end
Tb427_100087700	-0.0887695	3.53736	0.784931	0.382291	0.668618	0.174822	42613	89886	divergent_start	aligned_end
Tb427_100087800	0.0585887	5.00171	1.0439	0.31463	0.60974	0.214855	41078	91421	divergent_start	aligned_end
Tb427_100087900	0.0579739	5.96229	1.83895	0.18463	0.47116	0.326832	39067	93432	divergent_start	aligned_end
Tb427_100088000	0.959355	-1.26509	5.0798	0.0312363	0.191359	0.718152	38393	94106	divergent_start	aligned_end
Tb427_100088100	-0.00129628	6.94464	0.00109	0.973869	0.994159	0.00254412	35552	96947	divergent_start	aligned_end
Tb427_100088200	0.0539296	5.61156	1.46908	0.234424	0.530484	0.275328	34127	98372	divergent_start	aligned_end
Tb427_100088300	0.0618195	3.37517	0.403444	0.529862	0.770702	0.113114	33351	99148	divergent_start	aligned_end
Tb427_100088400	0.0812384	5.61227	3.23903	0.0814021	0.312723	0.50484	31776	100723	divergent_start	aligned_end
Tb427_100088500	0.232668	1.84956	2.41481	0.130094	0.400126	0.397803	31153	101346	divergent_start	aligned_end
Tb427_100088600	0.0707372	7.67419	5.74959	0.0225408	0.162465	0.789241	26897	105602	divergent_start	aligned_end
Tb427_100088700	0.104116	7.12583	7.69683	0.00918295	0.0999487	1.00022	23090	109409	divergent_start	aligned_end
Tb427_100088800	-0.069471	8.41467	3.26748	0.0801381	0.309932	0.508733	20491	112008	divergent_start	aligned_end
Tb427_100088900	0.0126384	5.3826	0.0668629	0.797627	0.920487	0.0359824	19343	113156	divergent_start	aligned_end
Tb427_100089000	0.0596854	6.19173	2.84125	0.101667	0.349809	0.456169	17350	115149	divergent_start	aligned_end
Tb427_100089100	0.158983	3.3005	2.47637	0.125471	0.392625	0.406022	16634	115865	divergent_start	aligned_end
Tb427_100089200	-0.146518	10.4355	3.75377	0.0616172	0.272019	0.565401	13838	118661	divergent_start	aligned_end
Tb427_100089300	0.0248172	6.01373	0.262262	0.612111	0.823383	0.0843982	12048	120451	divergent_start	aligned_end
Tb427_100089400	-0.0230402	4.56311	0.143986	0.706874	0.878084	0.056464	11020	121479	divergent_start	aligned_end
Tb427_100089500	-0.141729	3.42447	3.87129	0.0578963	0.263487	0.57924	10234	122265	divergent_start	aligned_end
Tb427_100089600	-0.0521897	8.57952	2.57841	0.118221	0.380942	0.419141	7804	124695	divergent_start	aligned_end
Tb427_100089700	0.196936	2.33797	3.3238	0.0777011	0.305988	0.514296	7162	125337	divergent_start	aligned_end
Tb427_100089800	0.103297	4.24994	1.61958	0.212381	0.505863	0.295967	6627	125872	divergent_start	aligned_end
Tb427_100089900	-0.208898	4.81796	7.82785	0.00866495	0.0976308	1.01041	5519	126980	divergent_start	aligned_end
Tb427_100090000	0.0349409	3.65251	0.134983	0.715755	0.881102	0.0549739	4701	127798	divergent_start	aligned_end
Tb427_100090100	0.104353	5.02344	2.58048	0.118079	0.380942	0.419141	3446	129053	divergent_start	aligned_end
Tb427_100090300	-0.0630549	5.54965	1.32948	0.257495	0.554755	0.255899	2769	289730	divergent_start	aligned_end
Tb427_100090400	0.0908944	3.45682	1.36194	0.251882	0.549238	0.260239	4712	287787	divergent_start	aligned_end
Tb427_100090500	0.53711	-0.106366	4.58816	0.0399578	0.219144	0.659271	5515	286984	divergent_start	aligned_end
Tb427_100090600	-0.0656027	3.49215	0.418011	0.522573	0.767001	0.115204	6158	286341	divergent_start	aligned_end
Tb427_100090700	0.17118	7.61941	12.3683	0.00133866	0.0334403	1.47573	6912	285587	divergent_start	aligned_end
Tb427_100090800	0.0103621	5.82557	0.020978	0.885753	0.958973	0.0181935	18490	274009	divergent_start	aligned_end
Tb427_100090900	0.0897047	5.14867	2.13462	0.153821	0.43317	0.363342	19852	272647	divergent_start	aligned_end
Tb427_100091000	0.0431019	7.83447	1.78936	0.190496	0.4775	0.321027	21682	270817	divergent_start	aligned_end
Tb427_100091100	-0.156654	7.91978	2.61129	0.115989	0.376412	0.424337	29788	262711	divergent_start	aligned_end
Tb427_100091200	0.391681	8.23757	20.635	7.56383e-05	0.00545555	2.26316	31232	261267	divergent_start	aligned_end
Tb427_100091300	0.364234	7.95918	16.2772	0.000320722	0.0146522	1.8341	33621	258878	divergent_start	aligned_end
Tb427_100091400	0.362936	7.98863	20.8907	6.97821e-05	0.00525521	2.27941	36011	256488	divergent_start	aligned_end
Tb427_100091500	0.353793	7.96241	17.8628	0.000186537	0.00997403	2.00113	38400	254099	divergent_start	aligned_end
Tb427_100091600	0.371931	7.95813	19.7172	0.000101378	0.006463	2.18957	40789	251710	divergent_start	aligned_end
Tb427_100091700	0.357113	8.25521	18.3945	0.000156215	0.00898852	2.04631	43177	249322	divergent_start	aligned_end
Tb427_100091800	0.184218	7.20222	6.0098	0.0199095	0.152629	0.816362	45737	246762	divergent_start	aligned_end
Tb427_100091900	0.173257	7.15091	6.12963	0.018812	0.149805	0.824475	48300	244199	divergent_start	aligned_end
Tb427_100092000	0.144267	7.21381	3.66363	0.0646524	0.278926	0.554511	50861	241638	divergent_start	aligned_end
Tb427_100092100	0.119206	7.26881	3.2167	0.0824097	0.314468	0.502424	53423	239076	divergent_start	aligned_end
Tb427_100092200	0.0513588	6.59598	1.05256	0.312662	0.607806	0.216235	55870	236629	divergent_start	aligned_end
Tb427_100092300	0.0324096	5.04952	0.409829	0.526644	0.769347	0.113878	57724	234775	divergent_start	aligned_end
Tb427_100092400	0.0898326	6.68804	4.32991	0.0455906	0.235187	0.628587	59066	233433	divergent_start	aligned_end
Tb427_100092500	-0.000739428	4.14162	0.000113651	0.991561	0.999268	0.000317824	61566	230933	divergent_start	aligned_end
Tb427_100092700	-0.034653	7.19738	0.690282	0.412266	0.691634	0.160124	63306	229193	divergent_start	aligned_end
Tb427_100092800	-0.110166	7.45436	10.8522	0.00242774	0.0479736	1.319	68260	224239	divergent_start	aligned_end
Tb427_100092900	-0.0831694	6.79594	4.3896	0.0442147	0.232326	0.633901	71936	220563	divergent_start	aligned_end
Tb427_100093000	-0.128745	3.8655	1.98814	0.168246	0.450557	0.34625	74972	217527	divergent_start	aligned_end
Tb427_100093100	0.0181475	5.97912	0.155046	0.696388	0.871991	0.0594882	75677	216822	divergent_start	aligned_end
Tb427_100093200	-0.0638916	5.62806	1.89296	0.178486	0.463348	0.334093	76924	215575	divergent_start	aligned_end
Tb427_100093300:pseudogene	-0.0518965	6.2738	1.08344	0.305783	0.601927	0.220456	78459	214040	divergent_start	aligned_end
Tb427_100093400	-0.067391	5.0071	1.03454	0.316774	0.611805	0.213387	80144	212355	divergent_start	aligned_end
Tb427_100093500	0.166472	3.31817	3.5779	0.0676951	0.285097	0.545008	81485	211014	divergent_start	aligned_end
Tb427_100093600	-0.0364997	4.57534	0.460014	0.502525	0.752856	0.123288	82661	209838	divergent_start	aligned_end
Tb427_100093700	-0.0733954	5.4418	1.08738	0.304919	0.601151	0.221017	85695	206804	divergent_start	aligned_end
Tb427_100093800:pseudogene	0.098684	1.98227	0.688114	0.412993	0.691893	0.159961	87741	204758	divergent_start	aligned_end
Tb427_100093900	-0.0902872	4.61708	3.14748	0.0856245	0.320081	0.49474	89087	203412	divergent_start	aligned_end
Tb427_100094000	-0.0458598	7.39541	1.27855	0.266628	0.563267	0.249286	90370	202129	divergent_start	aligned_end
Tb427_100094100	-0.000163543	4.32689	5.7807e-06	0.998097	1	0	93440	199059	divergent_start	aligned_end
Tb427_100094200	-0.14525	1.516	0.868925	0.35828	0.647205	0.188958	95419	197080	divergent_start	aligned_end
Tb427_100094300	-0.186608	4.61518	11.4305	0.00192873	0.0413265	1.38377	96979	195520	divergent_start	aligned_end
Tb427_100094400	-0.0407525	5.34341	0.533412	0.470525	0.730357	0.136465	98378	194121	divergent_start	aligned_end
Tb427_100094500	-0.0846586	5.85526	3.26195	0.0803823	0.310248	0.508292	100339	192160	divergent_start	aligned_end
Tb427_100094600	0.0281029	8.21389	1.22598	0.2765	0.57454	0.240679	102472	190027	divergent_start	aligned_end
Tb427_100094700	-0.0873026	4.91319	2.86889	0.100086	0.347602	0.458918	109402	183097	divergent_start	aligned_end
Tb427_100094800	0.0533912	6.52102	1.14773	0.292091	0.588114	0.230538	110993	181506	divergent_start	aligned_end
Tb427_100094900	0.0368109	6.29813	0.568122	0.456553	0.721052	0.142034	113485	179014	divergent_start	aligned_end
Tb427_100095000	-0.0341428	6.53869	0.701794	0.408437	0.688027	0.162394	116950	175549	divergent_start	aligned_end
Tb427_100095100	0.0270271	6.8257	0.473338	0.496446	0.747955	0.126124	121024	171475	divergent_start	aligned_end
Tb427_100095200	-0.0124602	5.03128	0.0725711	0.78937	0.915798	0.0382002	125665	166834	divergent_start	aligned_end
Tb427_100095300	0.00642762	6.32003	0.0293801	0.864991	0.954145	0.0203856	127454	165045	divergent_start	aligned_end
Tb427_100095400	0.053325	6.5235	1.93373	0.174011	0.458239	0.338908	129852	162647	divergent_start	aligned_end
Tb427_100095500	-0.019294	5.41396	0.128468	0.722396	0.884386	0.053358	132982	159517	divergent_start	aligned_end
Tb427_100095600	-0.0328561	6.29318	0.452197	0.506153	0.756152	0.121391	134356	158143	divergent_start	aligned_end
Tb427_100095700	0.0381393	3.90884	0.254209	0.617604	0.825783	0.0831341	136436	156063	divergent_start	aligned_end
Tb427_100095800	-0.085375	5.91623	1.93125	0.174279	0.45843	0.338727	140627	151872	divergent_start	aligned_end
Tb427_100095900	-0.0151773	7.62483	0.308422	0.582538	0.805176	0.0941094	145513	146986	divergent_start	aligned_end
Tb427_100096000	-0.10902	6.01143	7.66787	0.00930189	0.10039	0.99831	150918	141581	divergent_start	aligned_end
Tb427_100096100	0.0531017	7.49989	2.59774	0.116903	0.378538	0.42189	153055	139444	divergent_start	aligned_end
Tb427_100096400	0.0614826	9.34256	1.83494	0.185096	0.471708	0.326327	156600	135899	divergent_start	aligned_end
Tb427_100096500	-0.0760262	3.46276	1.0432	0.31479	0.60974	0.214855	160161	132338	divergent_start	aligned_end
Tb427_100096600	0.0129643	4.10401	0.0345501	0.853723	0.950164	0.0222016	161921	130578	divergent_start	aligned_end
Tb427_100096700	-0.0199815	3.65905	0.0475973	0.828693	0.936807	0.0283498	163152	129347	divergent_start	aligned_end
Tb427_100096800	0.0643771	4.79624	1.24514	0.272848	0.570891	0.243447	164211	128288	divergent_start	aligned_end
Tb427_100096900	-0.00317204	4.97727	0.00239813	0.961249	0.989857	0.00442776	165522	126977	divergent_start	aligned_end
Tb427_100097000	0.0283099	5.38187	0.399703	0.531764	0.77219	0.112276	166756	125743	divergent_start	aligned_end
Tb427_100097100	0.0145836	7.29248	0.202592	0.655692	0.849057	0.0710631	168310	124189	divergent_start	aligned_end
Tb427_100097200	-0.0433594	4.31965	0.592231	0.447239	0.715052	0.145662	173514	118985	divergent_start	aligned_end
Tb427_100097300	-0.0706612	5.41877	1.92847	0.17458	0.458592	0.338573	174440	118059	divergent_start	aligned_end
Tb427_100097400	0.0118133	-0.684538	0.0012267	0.972279	0.993722	0.00273519	176300	116199	divergent_start	aligned_end
Tb427_100097500	-0.249244	2.7247	6.78555	0.0138604	0.126933	0.896425	177003	115496	divergent_start	aligned_end
Tb427_100097600	0.0185477	6.73848	0.374815	0.544746	0.779884	0.10797	177861	114638	divergent_start	aligned_end
Tb427_100097700	-0.106687	6.11504	11.6578	0.00176383	0.0393576	1.40497	182830	109669	divergent_start	aligned_end
Tb427_100097800	-0.0374379	5.28988	0.390554	0.536469	0.775592	0.110367	185245	107254	divergent_start	aligned_end
Tb427_100097900	-0.0491317	6.00575	1.15865	0.289848	0.58599	0.232109	186998	105501	divergent_start	aligned_end
Tb427_100098000	0.0190583	7.48828	0.113353	0.738572	0.892666	0.0493111	189118	103381	divergent_start	aligned_end
Tb427_100098100	-0.0902976	3.52495	0.785627	0.382083	0.668524	0.174883	192701	99798	divergent_start	aligned_end
Tb427_100098200	-0.0437948	6.11664	1.30468	0.261891	0.558023	0.253348	194880	97619	divergent_start	aligned_end
Tb427_100098300	-0.135451	4.94698	5.62565	0.0239256	0.167063	0.77712	197366	95133	divergent_start	aligned_end
Tb427_100098400	0.00257237	4.05251	0.0015586	0.968755	0.993084	0.00301411	198665	93834	divergent_start	aligned_end
Tb427_100098500	-0.0759953	6.11168	3.53265	0.0693657	0.289033	0.539052	200429	92070	divergent_start	aligned_end
Tb427_100098600	-0.00113499	6.31525	0.00134393	0.970986	0.993282	0.00292752	203000	89499	divergent_start	aligned_end
Tb427_100098700	-0.0109571	5.63076	0.0476194	0.828654	0.936807	0.0283498	205297	87202	divergent_start	aligned_end
Tb427_100098800	-0.0214165	6.25441	0.303398	0.585611	0.80658	0.0933524	206762	85737	divergent_start	aligned_end
Tb427_100098900	0.0174666	4.33383	0.132389	0.718377	0.88242	0.0543248	209058	83441	divergent_start	aligned_end
Tb427_100099000	0.0444033	6.48637	1.10896	0.300248	0.596882	0.224111	210113	82386	divergent_start	aligned_end
Tb427_100099100	-0.0250143	9.09685	0.665002	0.420868	0.697949	0.156176	212961	79538	divergent_start	aligned_end
Tb427_100099200	-0.123611	4.84365	5.70537	0.0230246	0.164219	0.784577	217178	75321	divergent_start	aligned_end
Tb427_100099300	-0.0259008	4.82809	0.15753	0.694093	0.871083	0.0599407	218984	73515	divergent_start	aligned_end
Tb427_100099400	0.0608436	4.09631	0.56259	0.458735	0.722783	0.140992	221118	71381	divergent_start	aligned_end
Tb427_100099500	-0.0745376	5.77823	1.98225	0.168859	0.450965	0.345857	224633	67866	divergent_start	aligned_end
Tb427_100099600	-0.00678629	5.66246	0.02231	0.882209	0.957983	0.0186424	227692	64807	divergent_start	aligned_end
Tb427_100099700	-0.134945	6.2502	7.75927	0.008932	0.0994365	1.00245	230129	62370	divergent_start	aligned_end
Tb427_100099800	-0.11268	4.73684	5.92866	0.0206921	0.15629	0.80607	231957	60542	divergent_start	aligned_end
Tb427_100099900	0.0751167	3.61794	1.01774	0.320673	0.614892	0.211201	233773	58726	divergent_start	aligned_end
Tb427_100100000	-0.0488735	6.42579	1.62231	0.212005	0.505415	0.296352	235627	56872	divergent_start	aligned_end
Tb427_100100100	-0.0529998	5.72596	1.3644	0.251464	0.5485	0.260824	238924	53575	divergent_start	aligned_end
Tb427_100100200	-0.0421429	5.48064	0.368655	0.548051	0.781883	0.106858	240529	51970	divergent_start	aligned_end
Tb427_100100300	-0.137855	5.29215	6.64532	0.0147858	0.130211	0.885351	242489	50010	divergent_start	aligned_end
Tb427_100100400	-0.0693614	3.92753	0.587583	0.449011	0.716122	0.145013	244468	48031	divergent_start	aligned_end
Tb427_100100500	0.0561549	6.3232	2.49836	0.123866	0.390169	0.408747	248000	44499	divergent_start	aligned_end
Tb427_100100700	0.0458862	5.4075	0.706678	0.406828	0.68758	0.162677	252280	40219	divergent_start	aligned_end
Tb427_100100800	0.234625	5.70559	9.13219	0.00493003	0.0710065	1.1487	255323	37176	divergent_start	aligned_end
Tb427_100100900	-0.0479178	5.89088	1.06916	0.308938	0.604166	0.218843	257881	34618	divergent_start	aligned_end
Tb427_100101000	0.0417303	6.00386	0.802759	0.377005	0.66398	0.177845	259396	33103	divergent_start	aligned_end
Tb427_100101100	0.137399	5.22701	8.90331	0.00543319	0.0751982	1.12379	261534	30965	divergent_start	aligned_end
Tb427_100101200	-0.032691	5.51155	0.550526	0.46355	0.725723	0.139229	262772	29727	divergent_start	aligned_end
Tb427_100101300	0.0218693	5.65139	0.203936	0.654628	0.848697	0.0712475	263895	28604	divergent_start	aligned_end
Tb427_100101400	0.0753604	6.07019	3.73007	0.0623995	0.274535	0.561403	265527	26972	divergent_start	aligned_end
Tb427_100101500	-0.0325903	7.19006	0.488152	0.489833	0.743321	0.128823	267537	24962	divergent_start	aligned_end
Tb427_100101600	0.0952968	6.55351	6.80404	0.0137431	0.126933	0.896425	269717	22782	divergent_start	aligned_end
Tb427_100101700	0.856097	-0.658521	4.04499	0.0528472	0.251545	0.599385	275402	17097	divergent_start	aligned_end
Tb427_100101800	0.0503851	6.90851	1.07011	0.308727	0.603914	0.219025	275948	16551	divergent_start	aligned_end
Tb427_100102000	-0.00536186	5.04364	0.00668179	0.935364	0.97785	0.00972756	280405	12094	divergent_start	aligned_end
Tb427_100102100	0.179548	5.4766	3.12009	0.0869358	0.32249	0.491483	281654	10845	divergent_start	aligned_end
Tb427_100102200	0.0116345	3.99627	0.0207555	0.886357	0.959124	0.0181251	285897	6602	divergent_start	aligned_end
Tb427_100102400	1.41318	-1.53242	10.1902	0.00354879	0.0573418	1.24153	708	153631	aligned_start	convergent_end
Tb427_100102500	0.142725	4.86278	3.83765	0.0589352	0.265325	0.576222	2142	152197	aligned_start	convergent_end
Tb427_100102600	-0.0407212	9.14664	0.870476	0.357857	0.646992	0.189101	3546	150793	aligned_start	convergent_end
Tb427_100102700	0.0371969	5.29023	0.335769	0.566366	0.795055	0.0996026	8716	145623	aligned_start	convergent_end
Tb427_100102800	0.0999956	3.26137	1.11481	0.298997	0.595321	0.225249	10403	143936	aligned_start	convergent_end
Tb427_100102900	-0.0651585	0.879057	0.0925419	0.762953	0.904364	0.0436569	13041	141298	aligned_start	convergent_end
Tb427_100103000	-0.223922	1.30894	1.39525	0.246283	0.543185	0.265052	17609	136730	aligned_start	convergent_end
Tb427_100103100	0.160307	5.33841	10.5872	0.00270126	0.050211	1.2992	18563	135776	aligned_start	convergent_end
Tb427_100103200	0.0672104	7.92051	3.41615	0.0738836	0.299202	0.524036	20908	133431	aligned_start	convergent_end
Tb427_100103300	0.0894045	6.65002	4.54167	0.0409123	0.22191	0.653823	25601	128738	aligned_start	convergent_end
Tb427_100103400	0.0200376	6.96556	0.355962	0.554983	0.786362	0.104377	28286	126053	aligned_start	convergent_end
Tb427_100103600	0.0361186	5.80035	0.511148	0.479861	0.736952	0.132561	32499	121840	aligned_start	convergent_end
Tb427_100103700	0.0436581	6.84691	0.868871	0.358294	0.647205	0.188958	34381	119958	aligned_start	convergent_end
Tb427_100103800	0.0820081	6.59517	6.65036	0.0147513	0.130197	0.885399	41381	112958	aligned_start	convergent_end
Tb427_100103900:pseudogene	0.170928	1.55091	0.812837	0.374064	0.661109	0.179727	45555	108784	aligned_start	convergent_end
Tb427_100104000	0.116879	6.13366	4.89848	0.0341817	0.201897	0.69487	46572	107767	aligned_start	convergent_end
Tb427_100104100	-0.126272	6.42502	2.89006	0.098894	0.344866	0.462349	48850	105489	aligned_start	convergent_end
Tb427_100104200	0.00902701	6.35271	0.0687152	0.794908	0.918692	0.0368301	50653	103686	aligned_start	convergent_end
Tb427_100104300	-0.0568337	6.52711	1.75675	0.194478	0.482871	0.316169	52782	101557	aligned_start	convergent_end
Tb427_100104400	-0.169622	4.49199	6.18585	0.01832	0.148522	0.828209	61181	93158	aligned_start	convergent_end
Tb427_100104500	0.0109902	6.42381	0.101832	0.751729	0.899224	0.0461322	62768	91571	aligned_start	convergent_end
Tb427_100104600	-0.0500591	6.42502	1.15739	0.290105	0.586278	0.231896	66152	88187	aligned_start	convergent_end
Tb427_100104700	-0.0429439	3.56193	0.140285	0.710485	0.879821	0.0556056	69105	85234	aligned_start	convergent_end
Tb427_100104800	-0.0226077	7.01904	0.157077	0.69451	0.871285	0.0598398	69947	84392	aligned_start	convergent_end
Tb427_100104900	-0.16298	4.82608	8.26491	0.00715294	0.0874282	1.05835	71452	82887	aligned_start	convergent_end
Tb427_100105000	-0.0624571	6.73294	2.03729	0.163233	0.443886	0.352728	72689	81650	aligned_start	convergent_end
Tb427_100105100	0.0537648	4.39596	0.580366	0.451784	0.717812	0.143989	75214	79125	aligned_start	convergent_end
Tb427_100105200	0.0335132	5.50708	0.448754	0.507765	0.756881	0.120972	76613	77726	aligned_start	convergent_end
Tb427_100105300	-0.0777197	6.22082	4.59442	0.0398312	0.218858	0.659838	77984	76355	aligned_start	convergent_end
Tb427_100105400	-0.146329	5.11777	10.0798	0.00332169	0.0557717	1.25359	80332	74007	aligned_start	convergent_end
Tb427_100105500	0.0262143	5.30854	0.281662	0.599302	0.814645	0.0890316	82128	72211	aligned_start	convergent_end
Tb427_100105600	0.0772774	8.38929	1.45817	0.236129	0.531024	0.274886	83599	70740	aligned_start	convergent_end
Tb427_100105700	-0.0420916	6.21411	1.19259	0.283016	0.580913	0.235889	85420	68919	aligned_start	convergent_end
Tb427_100105800	-0.105382	6.15837	6.76029	0.0140223	0.127546	0.894335	88715	65624	aligned_start	convergent_end
Tb427_100105900	-7.29197e-05	6.26577	2.84822e-06	0.998664	1	0	91086	63253	aligned_start	convergent_end
Tb427_100106000	-0.171366	4.59067	5.32054	0.0277478	0.180459	0.743621	94556	59783	aligned_start	convergent_end
Tb427_100106100	-0.0768876	5.68306	2.47266	0.125744	0.392883	0.405737	96825	57514	aligned_start	convergent_end
Tb427_100106200	-0.204293	2.77574	4.88396	0.0344305	0.202972	0.692564	98947	55392	aligned_start	convergent_end
Tb427_100106300	-0.0457632	4.89608	0.436332	0.513657	0.762114	0.11798	99880	54459	aligned_start	convergent_end
Tb427_100106400	-0.143114	4.59209	4.5786	0.040152	0.219443	0.658678	101441	52898	aligned_start	convergent_end
Tb427_100106500	-0.00111425	6.92665	0.000962985	0.975438	0.994495	0.00239753	103096	51243	aligned_start	convergent_end
Tb427_100106600	0.0099797	4.21251	0.022343	0.882123	0.957983	0.0186424	106737	47602	aligned_start	convergent_end
Tb427_100106700	-0.16272	3.49398	5.17345	0.0298251	0.18706	0.728019	108028	46311	aligned_start	convergent_end
Tb427_100106800	0.00177141	6.73825	0.000536023	0.981674	0.996645	0.00145934	109428	44911	aligned_start	convergent_end
Tb427_100106900	-0.0776539	4.75509	2.06994	0.160002	0.441046	0.355516	111774	42565	aligned_start	convergent_end
Tb427_100107000	-0.10226	5.52504	6.08093	0.0192499	0.150502	0.822458	113072	41267	aligned_start	convergent_end
Tb427_100107100	0.277527	2.2636	4.63867	0.0389485	0.215978	0.665591	115663	38676	aligned_start	convergent_end
Tb427_100107200	-0.0847659	1.64139	0.282838	0.598545	0.814549	0.0890828	116583	37756	aligned_start	convergent_end
Tb427_100107300	0.0802861	7.38897	2.4525	0.12724	0.395389	0.402975	118120	36219	aligned_start	convergent_end
Tb427_100107400	-0.0522248	5.61977	1.83112	0.185541	0.471869	0.326179	125290	29049	aligned_start	convergent_end
Tb427_100107500	0.0742958	3.97372	0.789835	0.380826	0.667498	0.17555	127328	27011	aligned_start	convergent_end
Tb427_100107600	0.00821816	6.88246	0.0485921	0.826941	0.935397	0.0290042	128560	25779	aligned_start	convergent_end
Tb427_100107700	-0.00221146	6.27953	0.00274567	0.958539	0.988357	0.00508606	132289	22050	aligned_start	convergent_end
Tb427_100107800	-0.0117697	2.78478	0.015468	0.901805	0.964676	0.0156186	135358	18981	aligned_start	convergent_end
Tb427_100107900	-0.0893123	6.07365	4.32964	0.0455971	0.235187	0.628587	136101	18238	aligned_start	convergent_end
Tb427_100108000	0.010596	5.95018	0.0516756	0.821629	0.93263	0.0302906	138129	16210	aligned_start	convergent_end
Tb427_100108100	-0.051368	7.7328	2.18263	0.149416	0.42818	0.368374	140162	14177	aligned_start	convergent_end
Tb427_100108200	0.028164	5.77618	0.244945	0.624061	0.82761	0.0821741	141554	12785	aligned_start	convergent_end
Tb427_100108300	-0.00520482	5.14245	0.0118225	0.914099	0.969109	0.0136273	144234	10105	aligned_start	convergent_end
Tb427_100108400	-0.0686702	5.58886	3.12789	0.0865598	0.322336	0.491691	145458	8881	aligned_start	convergent_end
Tb427_100108500	-0.128445	4.42007	4.90392	0.034089	0.201466	0.695799	147099	7240	aligned_start	convergent_end
Tb427_100108600	-0.0250201	6.64032	0.46303	0.501138	0.751927	0.123824	148331	6008	aligned_start	convergent_end
Tb427_100108700	0.0568071	5.25682	0.545167	0.465716	0.727335	0.138265	151685	2654	aligned_start	convergent_end
Tb427_100108800	-0.179862	2.86473	2.23925	0.144411	0.422218	0.374463	134494	1545	undetermined	convergent_end
Tb427_100108900	-0.170686	3.70076	1.87825	0.180134	0.465305	0.332263	133170	2869	undetermined	convergent_end
Tb427_100109000	-0.333654	3.57422	8.17244	0.00744728	0.0897354	1.04704	131936	4103	undetermined	convergent_end
Tb427_100109100	-0.205643	3.65095	2.10716	0.15641	0.436187	0.360327	130637	5402	undetermined	convergent_end
Tb427_100109200	-0.659535	1.52119	14.9041	0.000521442	0.0199276	1.70054	128559	7480	undetermined	convergent_end
Tb427_100109300	-0.644091	5.05286	41.7333	2.97386e-07	8.70237e-05	4.06036	127190	8849	undetermined	convergent_end
Tb427_100109400:pseudogene	-0.0565573	-0.402166	0.0158355	0.900652	0.964066	0.0158933	125504	10535	undetermined	convergent_end
Tb427_100109500	-0.0486816	8.58357	0.75836	0.390372	0.674914	0.170752	113128	22911	undetermined	convergent_end
Tb427_100109600	-0.055369	4.35627	0.741858	0.395517	0.678924	0.168179	112245	23794	undetermined	convergent_end
Tb427_100109700	0.0155838	5.72293	0.114155	0.737683	0.891968	0.0496506	109806	26233	undetermined	convergent_end
Tb427_100109800	-0.0108687	5.87915	0.0485651	0.826989	0.935397	0.0290042	107991	28048	undetermined	convergent_end
Tb427_100109900	0.143517	2.64284	2.32656	0.137072	0.409696	0.387538	107175	28864	undetermined	convergent_end
Tb427_100110000	-0.00725279	6.22049	0.0265855	0.871511	0.955394	0.0198176	105133	30906	undetermined	convergent_end
Tb427_100110100	0.00509913	7.363	0.0173021	0.896179	0.962528	0.0165866	100872	35167	undetermined	convergent_end
Tb427_100110200	-0.013522	6.48819	0.0459501	0.831636	0.938373	0.0276244	97166	38873	undetermined	convergent_end
Tb427_100110300	0.10101	8.90174	1.82305	0.186487	0.473158	0.324994	85811	50228	undetermined	convergent_end
Tb427_100110400	-0.109149	4.17293	2.93059	0.0966575	0.34082	0.467475	84748	51291	undetermined	convergent_end
Tb427_100110500	-0.0984834	6.53605	10.4081	0.00290466	0.0521399	1.28283	82829	53210	undetermined	convergent_end
Tb427_100110600	-0.0124964	8.13538	0.167888	0.684744	0.865334	0.0628163	80399	55640	undetermined	convergent_end
Tb427_100110700	-0.0463694	5.12633	1.02455	0.319084	0.613721	0.212029	79041	56998	undetermined	convergent_end
Tb427_100110800	-0.0895929	6.2606	5.78103	0.0222036	0.161113	0.79287	76571	59468	undetermined	convergent_end
Tb427_100110900	0.000851318	2.59671	9.90438e-05	0.992122	0.999426	0.000249392	75875	60164	undetermined	convergent_end
Tb427_100111000	-0.109753	5.11091	2.70611	0.109819	0.365333	0.437312	74619	61420	undetermined	convergent_end
Tb427_100111100:pseudogene	-0.140308	5.73141	5.02204	0.0321431	0.194718	0.710594	72948	63091	undetermined	convergent_end
Tb427_100111200	-0.00527824	4.30807	0.00400286	0.949949	0.984373	0.00684048	72506	63533	undetermined	convergent_end
Tb427_100111300	-0.00165573	4.32299	0.000368089	0.984813	0.997977	0.000879352	71598	64441	undetermined	convergent_end
Tb427_100111400	0.101658	4.31268	1.76446	0.193529	0.481682	0.31724	70690	65349	undetermined	convergent_end
Tb427_100111500	0.0197498	4.08572	0.0647054	0.800846	0.922285	0.0351347	69782	66257	undetermined	convergent_end
Tb427_100111600	0.102824	4.29786	1.32375	0.258503	0.555666	0.255186	68874	67165	undetermined	convergent_end
Tb427_100111700	-0.074876	4.1208	0.704889	0.407416	0.687666	0.162622	67966	68073	undetermined	convergent_end
Tb427_100111800	0.0492613	4.10825	0.380852	0.541543	0.778087	0.108972	67058	68981	undetermined	convergent_end
Tb427_100111900	0.06299	4.09682	0.67414	0.417728	0.695782	0.157527	66150	69889	undetermined	convergent_end
Tb427_100112000	0.0820634	4.1155	1.03005	0.31781	0.61265	0.212787	65242	70797	undetermined	convergent_end
Tb427_100112100	0.111133	4.31699	1.46301	0.235371	0.53083	0.275044	64334	71705	undetermined	convergent_end
Tb427_100112200	0.0762276	4.30577	0.916794	0.345545	0.636752	0.19603	63426	72613	undetermined	convergent_end
Tb427_100112300	-0.0204293	4.31224	0.0774328	0.782609	0.913133	0.0394658	62518	73521	undetermined	convergent_end
Tb427_100112400	0.0430206	4.31764	0.318061	0.576733	0.801123	0.0963006	61610	74429	undetermined	convergent_end
Tb427_100112500	0.0394167	4.31075	0.314932	0.578604	0.802229	0.0957017	60702	75337	undetermined	convergent_end
Tb427_100112600	0.0759755	4.30495	0.984418	0.328604	0.62256	0.205819	59794	76245	undetermined	convergent_end
Tb427_100112700	-0.0392407	4.32187	0.25562	0.616634	0.825783	0.0831341	58886	77153	undetermined	convergent_end
Tb427_100112800	0.049282	4.10171	0.24547	0.623691	0.82758	0.0821898	57983	78056	undetermined	convergent_end
Tb427_100112900	0.128049	1.94068	0.632489	0.432343	0.707357	0.150361	57323	78716	undetermined	convergent_end
Tb427_100113000	-0.0784303	5.83354	1.33056	0.257306	0.554755	0.255899	55528	80511	undetermined	convergent_end
Tb427_100113100	-0.0433137	5.44028	0.82304	0.371119	0.658106	0.181704	54376	81663	undetermined	convergent_end
Tb427_100113200	-0.0585149	4.74987	0.689588	0.412498	0.691754	0.160048	53206	82833	undetermined	convergent_end
Tb427_100113300	0.26096	1.11231	1.83177	0.185465	0.471817	0.326227	52666	83373	undetermined	convergent_end
Tb427_100113400	0.00522367	5.69392	0.0138611	0.90702	0.966624	0.0147424	50842	85197	undetermined	convergent_end
Tb427_100113500	0.10246	3.79392	1.60652	0.214189	0.507102	0.294904	48902	87137	undetermined	convergent_end
Tb427_100113600	0.124066	6.3907	7.22917	0.0113233	0.112596	0.948478	44690	91349	undetermined	convergent_end
Tb427_100113700	-0.0340401	5.04307	0.524942	0.474041	0.732667	0.135093	42683	93356	undetermined	convergent_end
Tb427_100113800	0.0437803	5.436	0.873587	0.357011	0.646428	0.18948	41108	94931	undetermined	convergent_end
Tb427_100113900	0.03765	5.76677	0.629832	0.433302	0.707911	0.150021	39586	96453	undetermined	convergent_end
Tb427_100114000	-0.00848054	6.45685	0.031132	0.861066	0.952445	0.0211602	37905	98134	undetermined	convergent_end
Tb427_100114100:pseudogene	0.0650819	7.61324	3.60109	0.0668564	0.28342	0.547569	32940	103099	undetermined	convergent_end
Tb427_100114200	0.0820291	5.6783	2.3535	0.134896	0.406764	0.390657	30271	105768	undetermined	convergent_end
Tb427_100114300	0.0366512	7.24872	1.71867	0.199257	0.487178	0.312312	25186	110853	undetermined	convergent_end
Tb427_100114400	-0.00800318	7.16261	0.0282034	0.867696	0.954969	0.0200109	21582	114457	undetermined	convergent_end
Tb427_100114500	0.114724	4.98967	4.23078	0.0479819	0.240426	0.619019	20304	115735	undetermined	convergent_end
Tb427_100114600:pseudogene	-0.0387214	0.890754	0.0381816	0.846323	0.946913	0.0236901	19778	116261	undetermined	convergent_end
Tb427_100114700	0.0907842	5.33293	3.70957	0.0630851	0.27602	0.55906	18291	117748	undetermined	convergent_end
Tb427_100114800	0.072657	5.28793	2.05023	0.161944	0.442655	0.353934	14427	121612	undetermined	convergent_end
Tb427_100114900	-0.0617376	5.05555	0.860226	0.360665	0.649197	0.187624	13161	122878	undetermined	convergent_end
Tb427_100115000	-0.152398	5.85195	2.18328	0.149357	0.42818	0.368374	11760	124279	undetermined	convergent_end
Tb427_100115100	0.0983422	6.58479	2.46785	0.126099	0.393512	0.405042	8474	127565	undetermined	convergent_end
Tb427_100115200	-0.111565	3.36869	0.867439	0.358686	0.647532	0.188739	7765	128274	undetermined	convergent_end
Tb427_100115300	0.075419	7.5237	2.09711	0.15737	0.437253	0.359267	5017	131022	undetermined	convergent_end
Tb427_100115900	-0.216914	5.14776	8.35342	0.00688292	0.085656	1.06724	103366	2473	divergent_start	undetermined
Tb427_100116000	-0.00820428	7.57438	0.036815	0.849063	0.948522	0.0229526	100968	4871	divergent_start	undetermined
Tb427_100116100	0.12518	8.76069	1.35502	0.253065	0.550763	0.259035	98279	7560	divergent_start	undetermined
Tb427_100116200	0.124603	8.51855	1.06487	0.309895	0.605175	0.218119	95503	10336	divergent_start	undetermined
Tb427_100116300	0.125128	8.75884	1.37757	0.249235	0.546961	0.262044	92732	13107	divergent_start	undetermined
Tb427_100116400	0.152073	8.76336	2.0422	0.162743	0.443655	0.352955	89962	15877	divergent_start	undetermined
Tb427_100116500	0.113258	8.76435	1.20321	0.280922	0.579148	0.23721	87197	18642	divergent_start	undetermined
Tb427_100116600	0.14545	8.76599	1.89693	0.178045	0.462474	0.334913	84423	21416	divergent_start	undetermined
Tb427_100116700	0.139167	8.76412	1.68846	0.203149	0.492663	0.30745	81655	24184	divergent_start	undetermined
Tb427_100116800	0.147335	8.75871	1.946	0.172691	0.456674	0.340394	78877	26962	divergent_start	undetermined
Tb427_100116900	0.148497	8.76222	2.09413	0.157657	0.437713	0.358811	76098	29741	divergent_start	undetermined
Tb427_100117000	-0.0158155	5.90408	0.155744	0.695742	0.871869	0.0595488	73446	32393	divergent_start	undetermined
Tb427_100117100	-0.11575	5.6406	5.33424	0.0275624	0.180035	0.744644	71837	34002	divergent_start	undetermined
Tb427_100117200	0.021309	5.08014	0.232718	0.632821	0.833079	0.0793137	70326	35513	divergent_start	undetermined
Tb427_100117300	0.0500162	6.62392	2.15902	0.151564	0.430246	0.366284	65996	39843	divergent_start	undetermined
Tb427_100117400	0.13217	3.97034	2.18314	0.14937	0.42818	0.368374	64610	41229	divergent_start	undetermined
Tb427_100117500	0.051394	6.09677	1.46015	0.235819	0.53083	0.275044	61740	44099	divergent_start	undetermined
Tb427_100117600	-0.0523703	4.80669	1.25286	0.271393	0.569014	0.244877	60531	45308	divergent_start	undetermined
Tb427_100117700	-0.0502335	3.68262	0.514128	0.478594	0.735999	0.133123	59638	46201	divergent_start	undetermined
Tb427_100117800	0.0201831	5.1261	0.13069	0.72011	0.883613	0.0537381	58069	47770	divergent_start	undetermined
Tb427_100117900	0.0776682	8.40522	2.18442	0.149254	0.42818	0.368374	47192	58647	divergent_start	undetermined
Tb427_100118000	-0.0213041	6.67022	0.596558	0.4456	0.713991	0.146307	44790	61049	divergent_start	undetermined
Tb427_100118100	0.0978298	6.04654	3.78955	0.0604567	0.268866	0.570465	42562	63277	divergent_start	undetermined
Tb427_100118200	0.0555153	6.97462	1.5603	0.220743	0.515202	0.288023	39439	66400	divergent_start	undetermined
Tb427_100118300	-0.0116437	4.39014	0.0372856	0.848113	0.948087	0.0231516	38281	67558	divergent_start	undetermined
Tb427_100118400	0.0403657	6.98917	1.09777	0.302659	0.599585	0.222149	35034	70805	divergent_start	undetermined
Tb427_100118500	0.0201677	7.97264	0.581976	0.451164	0.717812	0.143989	29590	76249	divergent_start	undetermined
Tb427_100118600	-0.0702388	5.16881	1.41208	0.243514	0.540465	0.267232	26580	79259	divergent_start	undetermined
Tb427_100118700	0.0442839	5.26569	1.06073	0.310821	0.605807	0.217666	24954	80885	divergent_start	undetermined
Tb427_100118800	0.14802	6.98722	10.5384	0.00275511	0.0508474	1.29373	19167	86672	divergent_start	undetermined
Tb427_100118900	-0.0404046	6.29011	0.910074	0.347294	0.638455	0.194869	16552	89287	divergent_start	undetermined
Tb427_100119000	0.0593372	6.25266	1.52809	0.225457	0.521803	0.282493	14741	91098	divergent_start	undetermined
Tb427_100119100	-0.014364	2.82112	0.0224167	0.88193	0.957983	0.0186424	13898	91941	divergent_start	undetermined
Tb427_100119200	0.0636983	5.87715	1.82218	0.18659	0.473267	0.324894	11369	94470	divergent_start	undetermined
Tb427_100119300	-0.00201412	6.35095	0.00108974	0.973872	0.994159	0.00254412	9648	96191	divergent_start	undetermined
Tb427_100119400	-0.125076	4.31484	3.85076	0.0585278	0.264528	0.577529	8475	97364	divergent_start	undetermined
Tb427_100119500	-0.118968	6.13383	4.37351	0.0445811	0.232664	0.63327	6906	98933	divergent_start	undetermined
Tb427_100119600	0.0490793	7.3539	1.0798	0.306583	0.602584	0.219982	3974	101865	divergent_start	undetermined
Tb427_100119700	0.00255922	4.60999	0.00164658	0.967886	0.992699	0.00318256	3219	102620	divergent_start	undetermined
Tb427_100119800	0.126262	4.52031	3.70063	0.0633866	0.276729	0.557946	2236	103603	divergent_start	undetermined
Tb427_100119900	0.666444	0.368646	5.48865	0.0255654	0.173119	0.761655	2158	225961	divergent_start	convergent_end
Tb427_100120000	0.119236	5.03197	4.76664	0.0365149	0.209399	0.679026	3080	225039	divergent_start	convergent_end
Tb427_100120100	0.0763374	7.29094	1.15665	0.290258	0.586355	0.231839	4516	223603	divergent_start	convergent_end
Tb427_100120200	0.0144315	6.9657	0.119618	0.731728	0.888812	0.0511902	5337	222782	divergent_start	convergent_end
Tb427_100120300	0.0119278	6.15961	0.0212299	0.885074	0.958643	0.0183429	8840	219279	divergent_start	convergent_end
Tb427_100120400	0.112657	7.90228	7.17431	0.0116079	0.114425	0.941478	9938	218181	divergent_start	convergent_end
Tb427_100120500	0.0154263	3.08107	0.0383271	0.846034	0.946913	0.0236901	15476	212643	divergent_start	convergent_end
Tb427_100120600	0.0431613	6.34391	1.09239	0.303825	0.600962	0.221153	16603	211516	divergent_start	convergent_end
Tb427_100120700	-0.0477658	3.53111	0.250907	0.619888	0.826464	0.0827761	19065	209054	divergent_start	convergent_end
Tb427_100120800	-0.0903155	4.89696	2.47312	0.12571	0.392883	0.405737	19847	208272	divergent_start	convergent_end
Tb427_100120900	-0.0571531	8.75406	0.677044	0.416737	0.695053	0.157982	21425	206694	divergent_start	convergent_end
Tb427_100121000	0.0354474	6.03033	0.441444	0.511218	0.760036	0.119166	22364	205755	divergent_start	convergent_end
Tb427_100121100	-0.108741	5.19095	2.84047	0.101712	0.349809	0.456169	24175	203944	divergent_start	convergent_end
Tb427_100121200	-0.0343566	6.17187	0.175673	0.677937	0.860614	0.0651917	25609	202510	divergent_start	convergent_end
Tb427_100122000	0.00813095	4.81405	0.0235068	0.879116	0.957963	0.0186513	30236	197883	divergent_start	convergent_end
Tb427_100122100	0.103537	6.55276	4.93744	0.0335241	0.200023	0.69892	32420	195699	divergent_start	convergent_end
Tb427_100122200	0.0626718	5.85237	2.14987	0.152406	0.431136	0.365385	38265	189854	divergent_start	convergent_end
Tb427_100122300	0.0824726	1.54409	0.159937	0.69189	0.870023	0.0604694	41831	186288	divergent_start	convergent_end
Tb427_100122400	0.0170681	6.76765	0.206818	0.652363	0.846773	0.0722331	43087	185032	divergent_start	convergent_end
Tb427_100122500	0.0942646	5.88768	2.07838	0.159179	0.439942	0.356605	47518	180601	divergent_start	convergent_end
Tb427_100122600	-0.0407767	5.20577	0.611126	0.440149	0.711013	0.148122	50198	177921	divergent_start	convergent_end
Tb427_100122700	0.0174561	5.84449	0.103655	0.749595	0.897726	0.0468563	52157	175962	divergent_start	convergent_end
Tb427_100122800	0.063176	2.88738	0.429251	0.517071	0.763831	0.117003	54907	173212	divergent_start	convergent_end
Tb427_100122900	0.0221266	1.95364	0.0354656	0.85182	0.949818	0.0223598	55841	172278	divergent_start	convergent_end
Tb427_100123000	-0.0542619	8.73442	0.585389	0.449851	0.716767	0.144622	56516	171603	divergent_start	convergent_end
Tb427_100123100	0.110248	6.20262	10.7171	0.00256327	0.0487068	1.31241	57590	170529	divergent_start	convergent_end
Tb427_100123200	-0.00918321	5.31505	0.0370555	0.848577	0.948429	0.0229954	60859	167260	divergent_start	convergent_end
Tb427_100123300	-0.0324014	6.21995	0.774008	0.385583	0.671088	0.173221	62427	165692	divergent_start	convergent_end
Tb427_100123400	-0.00193384	7.82512	0.00474651	0.945505	0.982324	0.00774508	65062	163057	divergent_start	convergent_end
Tb427_100123500	-0.00455889	6.70165	0.0126102	0.911295	0.968691	0.0138149	71342	156777	divergent_start	convergent_end
Tb427_100123600	0.00832984	6.48331	0.0278451	0.86853	0.955169	0.0199198	74253	153866	divergent_start	convergent_end
Tb427_100123700	-0.1153	4.33534	3.26056	0.0804434	0.310259	0.508276	76941	151178	divergent_start	convergent_end
Tb427_100123800:pseudogene	-9.94104e-06	6.13221	5.35943e-08	0.999817	1	0	78215	149904	divergent_start	convergent_end
Tb427_100123900	0.0892431	4.39072	1.17424	0.286683	0.583739	0.233781	82689	145430	divergent_start	convergent_end
Tb427_100124000	-0.0627082	6.19663	2.01415	0.165571	0.446844	0.349844	89233	138886	divergent_start	convergent_end
Tb427_100124100	-0.00685142	4.01522	0.011047	0.916953	0.970089	0.0131883	92236	135883	divergent_start	convergent_end
Tb427_100124200	-0.0302451	5.84719	0.427674	0.517836	0.763973	0.116922	94008	134111	divergent_start	convergent_end
Tb427_100124300	-0.110011	5.30481	4.78074	0.0362572	0.208739	0.680397	95633	132486	divergent_start	convergent_end
Tb427_100124400	-0.0655239	6.90465	2.80252	0.10393	0.354109	0.450863	97185	130934	divergent_start	convergent_end
Tb427_100124500	-0.0705545	5.66739	1.38205	0.248482	0.545705	0.263042	101185	126934	divergent_start	convergent_end
Tb427_100124600	-0.0897755	5.83901	1.36062	0.252107	0.549317	0.260177	103110	125009	divergent_start	convergent_end
Tb427_100124700:pseudogene	-0.246757	4.40896	5.28984	0.0281678	0.181731	0.740572	104129	123990	divergent_start	convergent_end
Tb427_100124800	-0.0829231	6.90888	6.62616	0.0149173	0.131032	0.882624	105415	122704	divergent_start	convergent_end
Tb427_100124900	-0.109886	6.22782	7.54855	0.00980991	0.103261	0.986063	108528	119591	divergent_start	convergent_end
Tb427_100125000	-0.000107402	4.52641	2.50923e-06	0.998746	1	0	111852	116267	divergent_start	convergent_end
Tb427_100125100	-0.0220386	6.03003	0.118825	0.732583	0.889193	0.0510041	113365	114754	divergent_start	convergent_end
Tb427_100125200	0.0880229	3.77309	0.921996	0.344199	0.63554	0.196857	121200	106919	divergent_start	convergent_end
Tb427_100125300	0.0375484	7.99669	1.33223	0.257013	0.554755	0.255899	122687	105432	divergent_start	convergent_end
Tb427_100125400	-0.0220285	5.39431	0.229592	0.635107	0.834907	0.0783618	127148	100971	divergent_start	convergent_end
Tb427_100125500	-0.0443277	5.78446	1.1968	0.282184	0.580415	0.236261	128977	99142	divergent_start	convergent_end
Tb427_100125600	-0.0222648	5.03524	0.281103	0.599664	0.814665	0.0890212	131256	96863	divergent_start	convergent_end
Tb427_100125700	-0.156145	5.97701	6.52654	0.0156221	0.133871	0.873314	133229	94890	divergent_start	convergent_end
Tb427_100125800	0.00510747	5.38483	0.00942391	0.923275	0.973359	0.011727	134837	93282	divergent_start	convergent_end
Tb427_100125900	-0.0412892	6.21199	1.1599	0.289593	0.585969	0.232126	136669	91450	divergent_start	convergent_end
Tb427_100126000	0.095402	6.70617	0.964883	0.333378	0.627081	0.202677	139930	88189	divergent_start	convergent_end
Tb427_100126100	-0.0196046	5.29827	0.135864	0.714871	0.880873	0.0550867	141672	86447	divergent_start	convergent_end
Tb427_100126200	-0.0244595	7.25144	0.489843	0.489088	0.743321	0.128823	143267	84852	divergent_start	convergent_end
Tb427_100126300	-0.0283486	5.28245	0.184971	0.670037	0.856851	0.0670945	146127	81992	divergent_start	convergent_end
Tb427_100126400	-0.106251	3.81781	1.65115	0.208087	0.499417	0.301537	147668	80451	divergent_start	convergent_end
Tb427_100126500	-0.0230547	6.06462	0.303442	0.585584	0.80658	0.0933524	148523	79596	divergent_start	convergent_end
Tb427_100126600	-0.166109	3.41699	4.47131	0.042405	0.226096	0.645707	150250	77869	divergent_start	convergent_end
Tb427_100126700	0.0447065	5.37505	0.457306	0.503777	0.754015	0.12262	151036	77083	divergent_start	convergent_end
Tb427_100126800	0.0102711	6.03454	0.0761175	0.784415	0.913783	0.0391569	152947	75172	divergent_start	convergent_end
Tb427_100126900	-0.0292461	4.05067	0.239431	0.627977	0.82939	0.0812414	155508	72611	divergent_start	convergent_end
Tb427_100127000	-0.119725	5.17051	7.58281	0.00966104	0.102721	0.988339	156755	71364	divergent_start	convergent_end
Tb427_100127100	-0.0809345	5.67614	1.91658	0.175877	0.460346	0.336916	158314	69805	divergent_start	convergent_end
Tb427_100127200	0.0558272	3.83306	0.666519	0.420345	0.697645	0.156365	160892	67227	divergent_start	convergent_end
Tb427_100127300	-0.0937737	3.48898	1.08522	0.305391	0.601503	0.220762	162069	66050	divergent_start	convergent_end
Tb427_100127400	0.0388293	1.5552	0.0551441	0.815849	0.929158	0.0319103	163243	64876	divergent_start	convergent_end
Tb427_100127500	0.25424	5.23926	21.7869	5.27866e-05	0.00436	2.36051	164435	63684	divergent_start	convergent_end
Tb427_100127600	-0.0520638	5.14895	0.990583	0.327116	0.621582	0.206502	165375	62744	divergent_start	convergent_end
Tb427_100127700	0.0309534	4.76011	0.255371	0.616805	0.825783	0.0831341	166852	61267	divergent_start	convergent_end
Tb427_100127800	-0.0415065	5.62619	0.609107	0.440898	0.711013	0.148122	171372	56747	divergent_start	convergent_end
Tb427_100127900	-0.00893526	4.66443	0.0288139	0.866285	0.95466	0.0201512	175340	52779	divergent_start	convergent_end
Tb427_100128000	-0.00479379	5.89907	0.00711077	0.933327	0.977216	0.0100092	179634	48485	divergent_start	convergent_end
Tb427_100128100	-0.152042	2.84941	2.14581	0.152781	0.431425	0.365094	184778	43341	divergent_start	convergent_end
Tb427_100128200	-0.00222096	4.23037	0.00104685	0.974391	0.994194	0.00252905	186302	41817	divergent_start	convergent_end
Tb427_100128300	0.0218621	3.42073	0.0649229	0.800519	0.922103	0.0352207	188353	39766	divergent_start	convergent_end
Tb427_100128400	-0.0140224	2.95164	0.0187136	0.892053	0.96119	0.0171905	189390	38729	divergent_start	convergent_end
Tb427_100128500	0.181853	2.5393	3.57708	0.067725	0.285097	0.545008	190539	37580	divergent_start	convergent_end
Tb427_100128600	0.0106633	7.31831	0.128674	0.722182	0.884231	0.0534344	191978	36141	divergent_start	convergent_end
Tb427_100128700	0.00664439	5.67951	0.0328418	0.857343	0.951124	0.0217629	199721	28398	divergent_start	convergent_end
Tb427_100128800	-0.136403	5.85367	7.85786	0.00855079	0.0966636	1.01474	202770	25349	divergent_start	convergent_end
Tb427_100128900	-0.0477293	4.14006	0.46914	0.498347	0.749387	0.125294	205553	22566	divergent_start	convergent_end
Tb427_100129000	-0.0980607	4.50839	3.00299	0.0928042	0.333158	0.47735	207206	20913	divergent_start	convergent_end
Tb427_100129100	-0.0555756	4.18838	0.620945	0.436534	0.7088	0.149476	208765	19354	divergent_start	convergent_end
[truncated: 8,774 more rows]

## Sheet: RNAseq H4K4Q vs H4K4K
gene ID	log2FC	log10CPM	F	P value	FDR	-log10FDR	distance from transcription start site (bp)	distance from transcription end (bp)	type of transcription start site	type of transcription termination site
[truncated: 10,242 more rows]

[truncated: 2 more sheets: Proteomics H4K4Q vs H4K4K, Proteomics H4K14Q vs H4K14K]
