# Supplementary material for: Precision-edited histone tails disrupt polycistronic gene expression controls in trypanosomes
Source: Nat Commun. 2025 Jul 4;16:6194. doi: 10.1038/s41467-025-61480-z (PMC12227686; doi:10.1038/s41467-025-61480-z)
Supplement: Supplementary file 6 — Source Data [file 41467_2025_61480_MOESM6_ESM.xlsx]

## Sheet: Fig. 2c
	K2.c1.12	K2.c2.12	K2.c1.2	K2.c2.2	K2.c1.4	K2.c2.4	K2.c1.6	K2.c2.6			K4.c1.12	K4.c2.12	K4.c1.2	K4.c2.2	K4.c1.4	K4.c2.4	K4.c1.6	K4.c2.6			K10.c1.12	K10.c2.12	K10.c1.2	K10.c2.2	K10.c1.4	K10.c2.4	K10.c1.6	K10.c2.6			K14.c1.12	K14.c2.12	K14.c1.2	K14.c2.2	K14.c1.4	K14.c2.4	K14.c1.6	K14.c2.6			K17.c1.12	K17.c2.12	K17.c1.2	K17.c2.2	K17.c1.4	K17.c2.4	K17.c1.6	K17.c2.6
ATA	60652	73497	75531	69229	66254	59282	59013	45547		ATA	577255	601073	676758	773152	611930	552094	362364	345417		ATA	163660	383745	367806	318230	294284	223446	301935	351620		ATA	217313	323087	567403	395344	620399	576940	1828990	1142826		ATA	105826	93058	69336	67387	47568	54839	34342	35531
ATC	71881	82474	99111	103519	139424	151022	130356	136834		ATC	426546	402914	452001	446842	379786	358941	231348	225843		ATC	106372	238969	344727	335496	96770	38452	24004	170496		ATC	132822	167710	315218	170056	326755	240756	1014438	479917		ATC	84780	82871	55863	55474	34289	42228	27325	27743
ATT	100108	108148	154492	146090	207921	233743	201259	210563		ATT	1525451	1752026	1857866	2125883	1701873	1595572	1033813	1012753		ATT	471659	1119494	1510103	1182445	699199	322470	357145	996439		ATT	395400	569536	802968	803322	876930	1207828	2953980	1859812		ATT	118886	111670	81798	78476	54371	66384	37592	41943
ATG	148882	166566	202675	178736	202122	198523	162349	151071		ATG	521936	501576	213096	260691	100173	101807	97886	105698		ATG	126409	292225	404381	356789	288443	254079	277938	418345		ATG	71558	131932	135788	135143	159928	205628	461579	416955		ATG	186733	174005	112918	122327	76977	81086	59286	63944
ACA	41666	44567	63363	57745	38502	43042	23778	24804		ACA	162329	191944	251970	265950	240858	232877	186547	165552		ACA	57185	130712	145561	125729	61337	102512	71565	105801		ACA	38425	56267	91841	57770	80817	71782	147400	84305		ACA	63141	63850	45321	46903	40056	46542	42706	44490
ACC	34495	43098	52386	50136	30563	34576	16887	12691		ACC	74170	66409	83239	82275	73253	81209	59608	55205		ACC	36436	77785	96357	87984	35349	22140	17186	45391		ACC	6435	12246	14100	13385	12927	15067	22610	20531		ACC	59845	49718	37554	37443	32848	32577	31234	29036
ACG	97566	109060	93682	81905	51205	57467	37390	48800		ACG	66804	48417	57558	58349	42027	52041	24389	34091		ACG	19082	42772	53112	54050	25464	42492	18846	41187		ACG	6783	10768	13244	12280	11220	14664	18865	16482		ACG	130093	114904	72028	82720	69624	74847	66400	70085
ACT	62534	70157	95565	90683	54262	67758	24045	35461		ACT	289222	287127	343792	354493	344521	309253	214371	226186		ACT	128014	296066	342290	284385	135857	88932	64197	208796		ACT	74955	117016	156124	138480	154980	171557	289082	192311		ACT	63087	58673	42604	45074	42540	47002	38901	42368
AAC	41389	47560	33759	29118	14085	12633	13583	10169		AAC	222912	189046	244637	250855	198143	184080	83967	109511		AAC	97301	227250	269222	252777	120508	103889	112575	147808		AAC	31606	39149	49123	35428	44344	42179	103840	41670		AAC	73249	64096	42949	45394	32357	39392	30135	30458
AAT	72379	80791	88856	79319	26754	31366	20305	22353		AAT	809928	852914	1025297	1234414	798946	725324	380847	411846		AAT	379206	888690	984919	815594	490185	332188	364839	785872		AAT	176995	268593	292319	233917	241098	301570	541386	260975		AAT	103257	91900	75209	73969	54269	61403	49680	50071
AAA	42471	47050	61117	55959	64645	76612	71919	65812		AAA	407819	436384	578818	579029	969317	966655	1681308	1741612		AAA	155246	399481	740954	594969	2795096	12465451	10620415	3912259		AAA	60789	95210	115834	89827	157601	152826	525571	297493		AAA	92721	86511	72466	72000	84843	96057	109490	117818
AAG	100159	110394	108645	93435	101513	88174	108499	75951		AAG	201607	231532	243365	208634	208721	194524	245533	255819		AAG	63975	153990	266552	233483	718947	3480534	3229473	1153809		AAG	13643	30004	24555	19826	36976	37877	123374	78142		AAG	310832	321268	208037	206908	193068	195502	227812	215523
AGC	74420	85743	78198	80731	30477	35282	23664	22998		AGC	96219	86074	97135	140813	93077	101077	62566	59181		AGC	69992	175251	192459	191748	69941	81200	40229	129699		AGC	8763	10378	17072	10185	14077	11749	26208	10269		AGC	112103	99797	59367	63445	47860	54520	48418	47451
AGT	143475	168407	191167	164362	66318	79817	42915	54748		AGT	361342	408367	377788	371860	205989	183951	131592	133353		AGT	238354	583112	689272	534280	320382	311647	269206	449726		AGT	42487	61566	74595	62793	64323	79024	126080	67367		AGT	153647	144553	95866	96660	71857	81912	71076	71981
AGA	77050	85813	96613	89217	69683	67515	39419	38884		AGA	189977	226248	154508	173088	109428	110870	91179	110812		AGA	96363	225735	229097	193328	124923	114318	95949	180370		AGA	14240	20119	29705	19594	35859	37481	102271	62969		AGA	135375	121464	82351	87367	69223	79800	69366	78442
AGG	211459	221100	197748	178390	117317	114488	82667	87268		AGG	67076	62003	62599	77369	30636	35779	21764	40730		AGG	34627	82773	94789	75232	49045	33282	32566	76626		AGG	4177	6225	7495	6507	9535	11576	26578	18290		AGG	245073	230955	158326	163291	123390	138504	122230	126667
CTA	67231	71562	75206	72520	74410	65524	64981	43951		CTA	207586	222550	305714	293342	351161	340558	306694	284914		CTA	109860	242232	279970	244781	197348	212698	311683	259275		CTA	51329	74483	73227	59321	57065	71701	67825	43669		CTA	77987	67402	40288	40159	30794	36821	27373	30308
CTC	75951	80293	108259	101523	142521	172757	123106	155377		CTC	118496	120774	201448	189157	234899	217081	223757	174866		CTC	49662	113605	172048	161094	42392	67074	18140	85117		CTC	32560	51009	55771	36253	36623	38587	50288	20704		CTC	64744	56209	31121	29078	23097	25450	21229	22743
CTG	152759	164754	134666	135843	123726	102530	112935	74714		CTG	201664	185457	173500	195089	121371	132359	99160	102163		CTG	83556	188585	247965	226861	155362	153920	123307	233946		CTG	22279	36641	37461	32794	29216	32729	28328	20603		CTG	128299	111917	68176	68743	55543	57693	49818	53515
CTT	94536	105010	136713	123656	163304	184016	156012	146671		CTT	537598	589305	772370	839460	1047815	968186	926597	825707		CTT	303636	661611	972721	795432	367687	149914	193253	485382		CTT	71916	53844	88128	125623	61844	142103	87309	75791		CTT	107798	93986	42377	49407	32998	41321	34667	39055
CCA	51754	56292	64478	52004	15869	22430	8917	13491		CCA	70093	79545	53549	59562	19021	17947	10806	18062		CCA	47734	106796	122725	122491	63000	28864	50424	81885		CCA	15393	20083	31682	18122	27922	25342	82378	34935		CCA	52639	47397	19969	26204	14478	17548	14366	16039
CCC	49728	57339	50988	51365	14287	14370	6531	7512		CCC	32485	25392	21034	41818	18198	19083	4209	9215		CCC	22252	52887	56225	59944	11305	26839	4143	16009		CCC	3716	3373	8945	5104	6603	7849	16934	9461		CCC	43151	35195	17680	17291	8419	13160	10420	10408
CCG	124470	134980	111633	102358	44875	53691	34055	37898		CCG	28970	20791	9021	21017	5637	9572	8401	5633		CCG	17020	37300	47198	49599	28193	19375	61294	31811		CCG	2892	3564	7919	3391	6943	7367	14092	8267		CCG	73658	66700	26977	29915	15935	22811	19629	19979
CCT	77759	87604	76758	73999	28840	28353	15361	17823		CCT	96545	99670	80737	83936	38763	31122	30694	22131		CCT	100168	201250	249459	219544	100362	96520	76066	134705		CCT	23155	21978	47248	37944	48972	50319	135969	66837		CCT	55730	49637	24854	25303	14025	16197	17013	14431
CAC	50569	55988	61634	68384	46209	47067	17294	24896		CAC	101098	85142	107960	174428	238386	258317	304023	290391		CAC	69734	159381	196076	186058	48663	18427	10163	81963		CAC	4416	6146	10530	7618	6637	9346	10289	6959		CAC	61946	51184	17554	20504	12560	18484	17593	16411
CAT	76220	89116	110129	96980	69586	81185	34553	42524		CAT	357741	343698	515225	573903	871970	790298	1015167	894821		CAT	343495	751035	866426	851386	375046	125133	273891	489602		CAT	86064	114657	125937	113279	107719	115010	219585	82131		CAT	77135	69967	42362	37235	32386	36874	31692	32084
CAA	48676	52202	56706	59555	23678	26948	13801	14451		CAA	201226	220969	291251	335666	477718	437274	483319	430170		CAA	137991	309976	365231	377028	206831	213805	292356	300906		CAA	35895	45295	52037	37628	53740	49869	127735	50992		CAA	71943	65276	37477	41468	30115	36259	28667	34175
CAG	114727	126603	108929	102993	51732	59138	41116	45301		CAG	120702	106124	160434	153562	200758	208494	199550	193967		CAG	58512	130118	152127	155459	93766	155836	149712	145553		CAG	7221	8240	12655	11809	15477	13894	32419	17130		CAG	121355	108500	67418	66076	51825	61054	52424	57328
CGA	70737	78759	94382	88838	71574	80846	43156	46760		CGA	61656	70720	70364	71172	153922	154612	283369	252861		CGA	58924	123907	128278	130330	47806	43864	32307	65771		CGA	4480	4214	7748	4744	8852	10225	24006	14461		CGA	102029	91708	40855	46214	34320	41441	40175	42251
CGC	79833	90356	116075	117271	88230	109776	45216	62330		CGC	37718	36126	56538	32827	98982	79698	194779	153997		CGC	39186	82722	86570	83734	27529	2122	683	32419		CGC	3405	2576	5956	3371	5347	5893	19750	9616		CGC	68206	59599	22615	26929	18471	23789	23055	24112
CGG	228385	246688	235073	228174	157736	158115	95058	101080		CGG	23251	27199	19359	37034	55716	51736	84103	89642		CGG	25154	57439	60613	59642	22372	15595	13109	30121		CGG	1949	1763	2696	2094	4348	4446	11947	6116		CGG	186442	163495	68001	84738	62478	72182	73614	77924
CGT	142517	153968	139105	138597	92786	89619	57963	66981		CGT	103226	95788	94306	87630	72519	75324	73937	62516		CGT	160904	365077	342423	334732	119333	12660	58206	187544		CGT	16298	17837	24631	14093	28816	29572	105534	44750		CGT	104823	90867	38704	41587	36194	38237	35890	39907
GTA	160030	179995	172941	159313	133239	117301	104316	84027		GTA	297706	283829	321787	313910	263135	278491	167974	168585		GTA	115997	267907	270459	225611	176246	145025	89008	270813		GTA	87208	114434	180089	144887	214877	217125	542354	316683		GTA	143115	128832	77771	78051	62668	70913	55800	60888
GTC	192992	215407	265789	245874	280425	303528	229279	211627		GTC	162847	127634	121601	132191	70889	78969	48698	44962		GTC	59576	140626	172144	161393	63422	40494	36347	115451		GTC	50863	53693	101593	55815	111456	81481	284456	121061		GTC	121537	111633	59405	64098	54077	57249	46535	44052
GTG	367321	395136	440665	412275	397032	421478	290865	284132		GTG	278275	292751	112931	132185	35333	52754	44409	40764		GTG	174349	530503	412228	371509	172265	128809	50386	291542		GTG	38142	62262	64756	70397	81539	97683	193491	144366		GTG	237691	219862	134134	137991	102008	121559	95060	95595
GTT	240502	278370	364975	325311	383394	436007	293865	320376		GTT	682364	674755	807804	758771	724262	663889	414105	429808		GTT	336041	822513	974215	829740	432515	226889	135052	716502		GTT	204938	259634	298123	365809	376626	523176	1072619	639578		GTT	164813	147842	92949	94465	71842	82240	64668	65121
GCA	108852	121632	132730	112216	47147	63377	29085	48004		GCA	109437	103784	122212	178060	168122	153799	190096	168712		GCA	60375	135247	175136	157998	85625	82350	51674	142434		GCA	16489	25296	31996	26340	31776	36443	69333	40974		GCA	96324	88290	39157	48911	33592	38813	30999	32242
GCC	115277	122344	143861	126456	52175	63680	31625	40260		GCC	35771	46923	22441	22871	6405	8462	8158	9879		GCC	26079	54889	67815	63184	25160	15167	3959	42897		GCC	6659	5332	15964	11115	14425	11787	32516	11907		GCC	81255	72579	36143	41493	27144	33375	28638	28914
GCG	246719	257120	253521	234055	114467	140180	89437	118805		GCG	47054	51261	34418	39725	40960	37284	48895	43246		GCG	25820	52184	63063	65138	33393	10962	12419	41678		GCG	4338	6654	8650	8288	7447	11921	12254	13106		GCG	153746	146882	70403	76731	51728	59055	52730	51079
GCT	164394	179289	188044	171164	69841	80180	51907	57331		GCT	170863	143381	167523	183262	143313	122260	84613	94693		GCT	130272	275317	337812	317699	148474	64829	88353	225265		GCT	37168	52320	61108	66071	60780	89301	144328	95602		GCT	97564	84842	48404	52057	33703	38548	33493	34371
GAC	91675	106201	74210	68459	24281	31533	18391	26706		GAC	106642	94701	82685	108476	17611	25692	18827	25935		GAC	55356	117508	161648	143252	55965	14604	31479	80799		GAC	8715	13682	12813	8395	6892	10583	6279	3301		GAC	86722	83077	37549	44145	21471	28580	26430	25761
GAT	148073	163880	124388	118102	44461	46624	35066	39273		GAT	405332	424294	238250	270707	87437	103951	52858	72799		GAT	258644	594348	636643	580592	292691	298775	211804	443526		GAT	78679	112009	103298	91194	50126	63773	72276	34567		GAT	137536	128688	64308	70146	37161	46678	43985	44371
GAA	89470	96572	80016	69734	21931	27479	17354	21736		GAA	210705	193295	201855	206734	64048	75097	42616	42574		GAA	98760	217707	249903	217421	138301	139127	126486	211094		GAA	27034	39234	41840	33847	35381	38150	61084	36752		GAA	112378	103451	57045	63853	34807	44226	35448	37294
GAG	212411	224180	142807	128885	58127	59933	46627	58069		GAG	111340	104123	71372	83119	27603	28562	18221	15395		GAG	46721	104931	118066	96343	73549	47524	113965	85874		GAG	7284	11371	8795	8387	6761	9690	13017	11120		GAG	231204	219765	111720	118810	69439	78433	76182	77876
GGA	202293	220589	146379	149696	58720	70935	52256	62949		GGA	64177	57596	34731	34660	11034	21004	8735	15488		GGA	70987	144977	172828	144670	85352	66153	28238	136633		GGA	5508	11553	10947	6588	10821	13599	22431	16201		GGA	191574	177913	94984	102445	58853	69438	61088	62879
GGC	216547	243859	199961	195187	64927	73477	45108	55187		GGC	32156	34089	23750	39594	12631	14592	4278	8697		GGC	47066	99160	126979	113381	56611	9747	29569	68838		GGC	3427	3091	4485	3401	7125	7470	13987	9560		GGC	161244	156691	65574	80202	44696	57166	51302	49843
GGG	479402	516648	280855	258751	123333	130675	105605	120386		GGG	26958	13386	7116	8444	3684	8869	884	6282		GGG	31796	73541	84421	64765	36931	21142	50033	47619		GGG	2063	1769	2979	2133	3215	4422	6423	3752		GGG	361282	334925	184621	206245	119242	139734	129282	133795
GGT	383083	419777	362866	336072	123330	142555	104634	117358		GGT	109952	114125	70380	87522	27848	24745	26801	11122		GGT	193373	423851	501926	420972	197357	116197	137163	293717		GGT	16299	21053	25014	32159	28029	37192	75454	46667		GGT	221173	207567	110716	123270	70489	85924	75683	76083
TCA	89451	98379	88370	90178	42781	44123	30222	40125		TCA	383285	368359	348475	393616	167870	189870	116263	119150		TCA	117709	264798	247552	218113	204776	276501	302426	325562		TCA	129973	157068	271549	151356	210814	214566	354761	178960		TCA	69148	63034	42282	48349	38483	40279	30927	33639
TCC	97231	112993	108912	106478	38293	46408	23409	32443		TCC	165973	132880	179514	184497	121849	120750	94812	96009		TCC	58239	124812	141956	134462	60076	154429	28169	99793		TCC	59401	60904	129305	72708	98333	88982	199684	62400		TCC	64222	58721	36708	34538	25660	29154	26274	26051
TCG	211847	229190	197068	185551	95750	102696	76405	85445		TCG	129196	108529	89418	133181	27801	48856	38107	40075		TCG	36710	80830	83389	81294	62204	95683	128677	100839		TCG	26372	31052	44510	36385	29907	45818	43651	29913		TCG	117605	107476	74348	71144	54849	62018	50083	55370
TCT	143183	160735	157421	146879	55414	80826	41020	61872		TCT	593932	588785	541949	574348	336409	344037	237760	243400		TCT	211773	479813	480798	397921	349905	394788	388198	513910		TCT	259931	347030	428376	354431	361911	460068	627764	350340		TCT	78735	70314	49083	48024	35869	42281	31933	34013
TTC	147810	164588	166941	159991	158198	165757	131714	112335		TTC	959223	898349	1178571	1177743	1399766	1259730	1241392	1074237		TTC	139323	340910	457587	400072	158544	81225	78166	254193		TTC	337938	406589	471107	306936	83834	87134	43004	13980		TTC	80441	73454	45243	42434	33599	32682	27305	28166
TTT	177731	204333	146387	135437	90316	86239	67656	67468		TTT	3557574	3616689	4795984	4973930	5965962	5157686	5357292	4286208		TTT	676867	1708714	2235684	1656641	1182633	453921	571364	1617666		TTT	1185878	1606924	1365825	1712242	291956	512159	119561	84461		TTT	108518	102086	74112	75447	58941	63594	43526	51124
TTA	111701	126991	92079	90503	67441	52303	51228	36992		TTA	1329883	1375790	1805304	1927240	2473824	2362741	2290780	2051364		TTA	245223	603197	572366	459254	377127	326189	343188	552544		TTA	607632	786121	1111521	915529	885471	954430	1188885	675577		TTA	99987	97468	71437	66269	53962	57637	48198	48412
TTG	264875	301981	225804	219504	167109	137555	135169	109556		TTG	1026310	1050805	859911	938250	440530	504298	347783	383028		TTG	196418	487357	598693	494395	420435	329603	188252	608256		TTG	229480	376824	391746	391602	282697	419304	310108	262517		TTG	172769	154169	125577	123109	97626	103605	84633	90685
TAC	73845	85403	60259	63345	42163	34756	31014	25806		TAC	385263	379334	546209	476807	880814	736317	1178790	944961		TAC	145759	335413	466398	453541	216362	134906	137341	312170		TAC	81918	102102	131788	90845	32200	33904	18505	7122		TAC	67075	59081	36872	39838	30781	34488	29034	29908
TAT	113223	128114	95150	91511	68991	51202	46348	38726		TAT	1357046	1434859	1973838	1999950	3198947	2943416	4247645	3663268		TAT	529984	1214675	1579075	1352900	932745	364513	591360	1296177		TAT	497558	691146	695869	644408	176897	244123	110143	49355		TAT	87186	73888	54261	55786	46032	54790	38184	42983
TAA	64837	70565	17433	20633	10200	8382	9582	7378		TAA	616971	626590	198289	231729	81414	58550	44203	53873		TAA	202556	474667	276422	244589	177480	92655	233417	223126		TAA	185774	265665	96732	86638	44417	51481	66833	37480		TAA	79589	75849	25163	31878	15572	20573	22236	21659
TAG	160465	183490	51355	45740	20968	27339	20782	24976		TAG	309020	286407	69635	128372	33704	37760	31034	41317		TAG	81990	187565	117132	114576	59404	59887	81571	104435		TAG	38875	65619	22078	20601	8006	13011	14128	10006		TAG	152619	139889	49000	59945	29502	37548	41724	41042
TGC	137667	162249	153371	145299	95136	91592	57473	56872		TGC	317390	292832	272940	291138	97476	108691	77999	89847		TGC	177644	401057	504980	476758	187926	69657	64954	297748		TGC	54851	59676	107950	65896	78656	61798	125300	30593		TGC	88749	82975	50957	56891	41969	49784	37767	38133
TGT	261583	291078	219177	196116	112505	109988	81049	90654		TGT	946032	971529	602294	646115	225288	254218	210482	196046		TGT	729466	1906768	2119885	1916008	1114802	609668	640141	1887342		TGT	281495	314386	460857	346340	333567	355888	467677	205292		TGT	157741	140368	92734	92952	70880	85326	61046	64682
TGA	123782	128861	41142	35575	19875	20765	17665	16663		TGA	490894	540227	122760	167375	39351	64799	41341	54090		TGA	239723	556858	370326	331884	240481	95973	210630	370098		TGA	72438	91898	38216	31411	19557	16292	26240	13264		TGA	130104	113096	33735	41982	20050	28996	35403	32008
TGG	356567	395923	182598	174000	89825	94171	79182	89917		TGG	185566	154394	147155	154920	78908	84571	51849	54914		TGG	109949	302673	366480	323214	211781	124461	80356	310178		TGG	22190	28342	29546	29478	8887	9764	3782	2661		TGG	221235	209605	140490	150982	106501	121944	98440	109201
[truncated: 9 more columns]

## Sheet: Fig. 3a
cell density relative to K4K (%)	K4A		K4F		K4H		K4I		K4L		c1.5.7		c8.2.2		c8.2.11		K4R		K4Y		K4Δ
	rep 1	rep 2	rep 1	rep 2	rep 1	rep 2	rep 1	rep 2	rep 1	rep 2	rep 1	rep 2	rep 1	rep 2	rep 1	rep 2	rep 1	rep 2	rep 1	rep 2	rep 1	rep 2
day 1	0.964629	0.957342	0.961351	0.966915	0.979362	0.978204	1.00651	0.998644	0.983587	0.9691	1.01496	1.00615	0.958822	0.941412	1.01496	1.00615	0.99339	0.98047	0.969178	0.950181	0.963032	0.968604
day 2	0.954086	0.961232	0.952753	0.955818	0.962983	0.963411	1.00655	1.00871	0.971647	0.963678	0.972773	0.965303	0.940878	0.921822	0.966057	0.958906	0.986466	0.989721	0.967061	0.955977	0.964733	0.965298
day 3	0.928773	0.925085	0.951638	0.939231	0.949819	0.94829	1.00854	1.00312	0.95877	0.945384	0.948318	0.900876	0.914658	0.902562	0.907237	0.914167	0.987885	0.973519	0.960984	0.941046	0.944241	0.945128
day 4	0.925186	0.936382	0.950442	0.95065	0.940893	0.952265	1.01932	1.01942	0.953995	0.942633	0.909436	0.887105	0.903031	0.896996	0.886244	0.900284	0.977117	0.973163	0.955179	0.949367	0.937021	0.936237
day 5	0.945393	0.959359	0.936874	0.937922	0.956638	0.958708	1.01429	1.02308	0.953193	0.956094	0.901329	0.874059	0.898379	0.897325	0.86942	0.874505	0.971746	0.989674	0.94194	0.938858
cell density relative to K14K ( (%)	K14A		K14G		K14I		K14M		K14P		K14Q		K14R		K14T		K14V		K14Δ
	rep 1	rep 2	rep 1	rep 2	rep 1	rep 2	rep 1	rep 2	rep 1	rep 2	rep 1	rep 2	rep 1	rep 2	rep 1	rep 2	rep 1	rep 2	rep 1	rep 2
day 1	0.909556	0.916825	0.957497	0.948046	0.983462	0.993005	0.958099	0.965233	0.939487	0.948771	0.934431	0.943799	0.952469	0.963534	0.8922	0.907995	0.930962	0.941131	0.973849	0.976389
day 2	0.889992	0.888438	0.949361	0.950061	0.975743	0.976041	0.954263	0.966645	0.939345	0.941289	0.909088	0.913804	0.957793	0.959132	0.876982	0.880192	0.929006	0.929505	0.944918	0.943675
day 3	0.877205	0.887344	0.947153	0.95066	0.968872	0.967151	0.943643	0.962627	0.9302	0.941335	0.880981	0.897601	0.952704	0.956474	0.863277	0.865016	0.924463	0.93152	0.912294	0.910825
day 4	0.87779	0.884762	0.947374	0.950158	0.967193	0.965027	0.952504	0.96163	0.935184	0.941005	0.874638	0.885132	0.956367	0.957241	0.860694	0.855188	0.922347	0.923323	0.892747	0.890443
day 5	0.864289	0.869456	0.94205	0.951974	0.958883	0.956351	0.93668	0.956553	0.924897	0.937933	0.88971	0.888409	0.949462	0.951807	0.842859	0.839861	0.913017	0.918155	0.877881	0.888478

## Sheet: Fig. S1c
Log10 cummulative growth	2T1T7-Cas9		HistoneH4.1		HistoneH4.2
	rep 1	rep 2	rep 1	rep 2	rep 1	rep 2
day 1	6.17464	6.17464	6.17464	6.17464	6.17464	6.17464
day 2	7.26409	7.25888	7.17653	7.29627	7.29863	7.35201
day 3	8.24994	8.27368	8.28143	8.36841	8.39432	8.30382
day 4	9.40243	9.4235	9.42368	9.56423	9.53374	9.52239
day 5	10.6083	10.596	10.6177	10.7607	10.792	10.7439
